# Supplementary material for: Cryo-EM structure of the CDK2-cyclin A-CDC25A complex
Source: Nat Commun. 2024 Aug 9;15:6807. doi: 10.1038/s41467-024-51135-w (PMC11316097; doi:10.1038/s41467-024-51135-w)
Supplement: Supplementary file 4 — Source Data [file 41467_2024_51135_MOESM4_ESM.xlsx]

## Sheet: Supplementary Figure 6a
Supplementary Figure 6a.		Raw data for surface plasmon resonance analysis of GST-CDC25A binding to pY15pT160CDK2
	Response / RU
	[pY15pT160CDK2] / μM
Time / s	0.4	0.8	1.6	3.1	6.3	12.5	25
-60.04	0.691345	0.063232	0.600708	1.27466	1.9834	1.78241	1.6488
-59.94	0.681577	0.063229	0.598752	1.27271	1.98535	1.77069	1.65857
-59.84	0.652283	0.043701	0.600708	1.27466	1.9834	1.75311	1.63904
-59.74	0.630798	0.031982	0.569458	1.27271	1.97168	1.74139	1.62732
-59.64	0.621033	0.012451	0.559692	1.27271	1.97168	1.74139	1.62732
-59.54	0.642517	0.00269	0.567505	1.28247	1.9834	1.75116	1.62732
-59.44	0.630792	0.000726	0.557733	1.302	1.99316	1.76093	1.62732
-59.34	0.611267	-0.02661	0.559692	1.302	1.99316	1.75116	1.59802
-59.24	0.599548	-0.00708	0.569458	1.32349	2.01465	1.76093	1.59802
-59.14	0.601498	0.033932	0.581173	1.32348	2.02441	1.78046	1.59607
-59.04	0.630793	0.07104	0.587031	1.3313	2.02051	1.78046	1.57653
-58.94	0.642511	0.104242	0.600702	1.34497	2.03223	1.78241	1.55896
-58.84	0.71283	0.164795	0.612427	1.33521	2.02441	1.77264	1.54919
-58.74	0.720642	0.162842	0.598755	1.302	1.98145	1.72968	1.50623
-58.64	0.790952	0.203854	0.600705	1.31372	1.99316	1.74139	1.51794
-58.54	0.841726	0.254629	0.62023	1.31567	1.99316	1.74139	1.51793
-58.44	0.91	0.28384	0.620144	1.30396	1.97363	1.72186	1.50818
-58.34	0.679626	0.00854	0.327271	1.02075	1.6709	1.43671	1.20544
-58.24	0.644836	0.032349	0.288574	0.984009	1.65369	1.38239	1.1687
-58.14	0.664354	0.018664	0.243639	0.944933	1.60485	1.33551	1.12181
-58.04	0.67765	0.026099	0.213966	0.905518	1.57129	1.30194	1.098
-57.94	0.688136	0.010829	0.163539	0.849243	1.50525	1.24371	1.02612
-57.84	0.655029	-0.05121	0.078064	0.742249	1.3963	1.14063	0.917175
-57.74	0.583923	-0.14771	-0.04578	0.618408	1.25879	1.00702	0.783569
-57.64	0.500685	-0.23876	-0.16808	0.478529	1.12868	0.867188	0.64369
-57.54	0.402233	-0.34307	-0.3095	0.333252	0.983398	0.721863	0.492504
-57.44	0.301466	-0.47313	-0.45128	0.183655	0.825989	0.570313	0.337097
-57.34	0.210876	-0.59302	-0.59656	0.053955	0.686523	0.424988	0.191772
-57.24	0.108154	-0.70551	-0.7403	-0.1015	0.534973	0.271484	0.038269
-57.14	0.0143542	-0.81884	-0.8673	-0.24804	0.392345	0.128906	-0.10436
-57.04	-0.104781	-0.94188	-1.02159	-0.39252	0.232239	-0.03516	-0.2567
-56.94	-0.188403	-1.04814	-1.1552	-0.52808	0.092773	-0.17462	-0.40198
-56.84	-0.298096	-1.16058	-1.29108	-0.67572	-0.06268	-0.32813	-0.55743
-56.74	-0.380127	-1.24847	-1.41803	-0.79681	-0.19354	-0.44922	-0.68243
-56.64	-0.454376	-1.33835	-1.52939	-0.91013	-0.31467	-0.57617	-0.79965
-56.54	-0.507107	-1.38913	-1.60751	-1.00385	-0.40448	-0.66602	-0.89926
-56.44	-0.540315	-1.43405	-1.69345	-1.07806	-0.48261	-0.74609	-0.97931
-56.34	-0.596924	-1.50433	-1.7774	-1.17572	-0.58533	-0.8418	-1.06915
-56.24	-0.630127	-1.53558	-1.83795	-1.22845	-0.65448	-0.91602	-1.1297
-56.14	-0.644601	-1.56178	-1.88172	-1.27613	-0.70411	-0.96368	-1.193
-56.04	-0.62897	-1.55786	-1.89539	-1.29565	-0.72754	-0.97931	-1.21253
-55.94	-0.609439	-1.53638	-1.87976	-1.29565	-0.7334	-0.98517	-1.21057
-55.84	-0.571167	-1.51294	-1.87976	-1.29565	-0.73731	-0.99884	-1.22034
-55.74	-0.572693	-1.51019	-1.88873	-1.30463	-0.7619	-1.01563	-1.23907
-55.64	-0.563357	-1.49732	-1.90125	-1.323	-0.77637	-1.02814	-1.25159
-55.54	-0.552799	-1.48169	-1.90125	-1.3269	-0.78223	-1.02814	-1.25159
-55.44	-0.533267	-1.46411	-1.89344	-1.3269	-0.78809	-1.03009	-1.26331
-55.34	-0.529358	-1.45435	-1.89148	-1.3269	-0.77832	-1.03009	-1.26917
-55.24	-0.516479	-1.44342	-1.88446	-1.31989	-0.78107	-1.02307	-1.26605
-55.14	-0.496157	-1.43091	-1.8739	-1.30933	-0.77051	-1.02228	-1.26526
-55.04	-0.482484	-1.41998	-1.86414	-1.30542	-0.75684	-1.01837	-1.26135
-54.94	-0.466856	-1.40942	-1.8446	-1.29956	-0.74902	-1.00079	-1.25549
-54.84	-0.441467	-1.38794	-1.82898	-1.28394	-0.7334	-0.99493	-1.23792
-54.74	-0.438354	-1.37622	-1.83093	-1.28198	-0.73145	-0.98712	-1.23596
-54.64	-0.425842	-1.38794	-1.83289	-1.28003	-0.73731	-0.98908	-1.25159
-54.54	-0.412172	-1.36646	-1.81531	-1.26636	-0.72168	-0.97931	-1.24182
-54.44	-0.398503	-1.35865	-1.8075	-1.25659	-0.71387	-0.97931	-1.23206
-54.34	-0.402405	-1.34692	-1.80438	-1.25659	-0.71777	-0.97931	-1.23206
-54.24	-0.392639	-1.32623	-1.78406	-1.25073	-0.7002	-0.97931	-1.23206
-54.14	-0.382877	-1.30591	-1.75867	-1.2312	-0.69629	-0.97345	-1.21643
-54.04	-0.373109	-1.29028	-1.745	-1.22144	-0.69043	-0.96954	-1.20667
-53.94	-0.360229	-1.28442	-1.72937	-1.20581	-0.67481	-0.95783	-1.20667
-53.84	-0.335999	-1.28052	-1.70789	-1.19214	-0.66113	-0.9422	-1.1969
-53.74	-0.337952	-1.26099	-1.68445	-1.17065	-0.64746	-0.93829	-1.19299
-53.64	-0.332094	-1.25122	-1.67468	-1.16089	-0.65137	-0.93243	-1.18518
-53.54	-0.32819	-1.24732	-1.67078	-1.16675	-0.65332	-0.93829	-1.18128
-53.44	-0.336004	-1.24927	-1.6825	-1.1687	-0.65918	-0.94025	-1.18713
-53.34	-0.34967	-1.2688	-1.69226	-1.18121	-0.67871	-0.95978	-1.19299
-53.24	-0.347717	-1.2688	-1.70203	-1.17651	-0.67871	-0.95978	-1.20276
-53.14	-0.35748	-1.27856	-1.70593	-1.18042	-0.68261	-0.96368	-1.2008
-53.04	-0.341858	-1.26294	-1.69617	-1.17065	-0.66309	-0.94415	-1.16565
-52.94	-0.337953	-1.26764	-1.69501	-1.16949	-0.66779	-0.94299	-1.15668
-52.84	-0.347717	-1.27661	-1.70007	-1.16479	-0.67676	-0.93829	-1.16174
-52.74	-0.363342	-1.28638	-1.70984	-1.17456	-0.68652	-0.94806	-1.17151
-52.64	-0.367246	-1.28051	-1.69812	-1.1726	-0.67871	-0.95197	-1.17541
-52.54	-0.361392	-1.27661	-1.69422	-1.15894	-0.66895	-0.9422	-1.16565
-52.44	-0.375062	-1.28833	-1.69226	-1.15698	-0.68262	-0.93323	-1.17346
-52.34	-0.382874	-1.2981	-1.70593	-1.17065	-0.69043	-0.93243	-1.18713
-52.24	-0.378967	-1.2981	-1.71179	-1.17065	-0.69629	-0.94806	-1.18597
-52.14	-0.394592	-1.30786	-1.70282	-1.17065	-0.71777	-0.95197	-1.18518
-52.04	-0.398502	-1.302	-1.68445	-1.16675	-0.70606	-0.9422	-1.18128
-51.94	-0.418033	-1.302	-1.68445	-1.17065	-0.72168	-0.94806	-1.17932
-51.84	-0.41803	-1.28326	-1.69421	-1.17065	-0.70294	-0.93439	-1.15784
-51.74	-0.400452	-1.27972	-1.68445	-1.16089	-0.6994	-0.9375	-1.15979
-51.64	-0.391479	-1.27936	-1.67157	-1.15387	-0.71075	-0.9469	-1.17816
-51.54	-0.380919	-1.2727	-1.6571	-1.14331	-0.69824	-0.9422	-1.1676
-51.44	-0.382874	-1.25513	-1.64343	-1.12378	-0.68066	-0.94806	-1.15979
-51.34	-0.377014	-1.25513	-1.62665	-1.11597	-0.6709	-0.94806	-1.15393
-51.24	-0.373108	-1.24536	-1.60828	-1.1062	-0.65723	-0.94415	-1.14417
-51.14	-0.357488	-1.21998	-1.62702	-1.09644	-0.64045	-0.97345	-1.12464
-51.04	-0.389902	-1.24146	-1.66493	-1.13159	-0.64941	-1.05273	-1.12153
-50.94	-0.433655	-1.30786	-1.7403	-1.18823	-0.69354	-1.16406	-1.13831
-50.84	-0.412964	-1.39417	-1.81451	-1.23822	-0.75488	-1.23047	-1.17267
-50.74	-0.392639	-1.49652	-1.8739	-1.28589	-0.80682	-1.25354	-1.23907
-50.64	-0.405446	-1.52849	-1.86406	-1.27996	-0.80169	-1.20197	-1.26909
-50.54	-0.353058	-1.47263	-1.69919	-1.13977	-0.64978	-0.99414	-1.14835
-50.44	-0.358574	-1.3601	-1.45428	-0.92297	-0.43689	-0.70313	-1.04144
-50.34	-0.392639	-1.25592	-1.27393	-0.81714	-0.34473	-0.4848	-0.96722
-50.24	-0.378967	-1.10828	-1.12665	-0.73785	-0.25647	-0.33051	-0.88129
-50.14	-0.425086	-1.03446	-1.17118	-0.74998	-0.26585	-0.36054	-0.87583
-50.04	-0.431728	-1.07077	-1.32547	-0.86633	-0.39197	-0.50897	-0.90591
-49.94	-0.370812	-1.08212	-1.40517	-0.90582	-0.4295	-0.59845	-0.89496
-49.84	-0.341858	-1.0813	-1.44226	-0.92456	-0.43964	-0.63361	-0.89807
-49.74	-0.337952	-1.07739	-1.4657	-0.94605	-0.45215	-0.6543	-0.9129
-49.64	-0.336014	-1.10005	-1.47353	-0.96285	-0.46388	-0.68048	-0.9352
-49.54	-0.312571	-1.11921	-1.46376	-0.97223	-0.47247	-0.70001	-0.94886
-49.44	-0.306706	-1.12153	-1.45789	-0.98627	-0.48065	-0.70587	-0.96368
-49.34	-0.28717	-1.12231	-1.44226	-0.98511	-0.47559	-0.69611	-0.96137
-49.24	-0.289124	-1.11841	-1.44031	-0.98706	-0.47168	-0.6922	-0.95667
-49.14	-0.272345	-1.11841	-1.42744	-0.98005	-0.46076	-0.68243	-0.94691
-49.04	-0.267643	-1.12311	-1.43445	-0.9812	-0.46191	-0.68323	-0.95746
-48.94	-0.25397	-1.12818	-1.42859	-0.97534	-0.47168	-0.68243	-0.95667
-48.84	-0.253967	-1.12622	-1.42468	-0.97144	-0.47168	-0.68829	-0.95667
-48.74	-0.242249	-1.13013	-1.41882	-0.96558	-0.47168	-0.68634	-0.94495
-48.64	-0.236389	-1.13013	-1.41492	-0.95581	-0.46582	-0.67658	-0.9469
-48.54	-0.22858	-1.11451	-1.4079	-0.9519	-0.46191	-0.67267	-0.9469
-48.44	-0.250063	-1.12818	-1.40906	-0.9566	-0.46777	-0.68439	-0.95276
-48.34	-0.240295	-1.13989	-1.41296	-0.95386	-0.48145	-0.68048	-0.94495
-48.24	-0.209839	-1.12036	-1.4032	-0.94019	-0.46582	-0.6629	-0.92151
-48.14	-0.174679	-1.10943	-1.39227	-0.93902	-0.44983	-0.65198	-0.90551
-48.04	-0.150452	-1.09497	-1.38367	-0.9187	-0.43457	-0.64026	-0.87854
-47.94	-0.142644	-1.09107	-1.37	-0.91675	-0.43066	-0.63165	-0.86096
-47.84	-0.150452	-1.10278	-1.35907	-0.92651	-0.43652	-0.63751	-0.86682
-47.74	-0.16803	-1.11646	-1.35437	-0.93042	-0.44629	-0.64142	-0.87854
-47.64	-0.179752	-1.11646	-1.35437	-0.93628	-0.45606	-0.64142	-0.89808
-47.54	-0.200447	-1.12348	-1.34577	-0.93628	-0.46307	-0.63867	-0.90315
-47.44	-0.22467	-1.1477	-1.3493	-0.95581	-0.49707	-0.65314	-0.91644
-47.34	-0.233276	-1.14264	-1.33368	-0.95465	-0.50177	-0.64105	-0.90472
-47.24	-0.212952	-1.13794	-1.33093	-0.95306	-0.49707	-0.62775	-0.89612
-47.14	-0.218812	-1.15357	-1.3407	-0.96753	-0.50684	-0.64453	-0.89026
-47.04	-0.216858	-1.15747	-1.33875	-0.97144	-0.51074	-0.6629	-0.88049
-46.94	-0.227781	-1.16723	-1.3407	-0.97144	-0.51074	-0.6629	-0.88245
-46.84	-0.238342	-1.15942	-1.33875	-0.96558	-0.50488	-0.65704	-0.88049
-46.74	-0.232483	-1.13013	-1.33484	-0.95581	-0.49512	-0.65314	-0.87073
-46.64	-0.24304	-1.11529	-1.33368	-0.95349	-0.48419	-0.65198	-0.86566
-46.54	-0.240292	-1.10473	-1.32702	-0.93042	-0.47363	-0.64533	-0.85901
-46.44	-0.240295	-1.0852	-1.31726	-0.90698	-0.45801	-0.6297	-0.84338
-46.34	-0.239502	-1.07739	-1.31531	-0.8894	-0.46191	-0.62384	-0.83752
-46.24	-0.244202	-1.06763	-1.30945	-0.86011	-0.44043	-0.61798	-0.84143
-46.14	-0.243042	-1.06647	-1.30829	-0.87067	-0.44513	-0.62268	-0.84613
-46.04	-0.242249	-1.06958	-1.30359	-0.86987	-0.43341	-0.63165	-0.84534
-45.94	-0.23834	-1.07544	-1.30359	-0.86011	-0.42871	-0.63165	-0.8512
-45.84	-0.236389	-1.06958	-1.3075	-0.85425	-0.42285	-0.62579	-0.84924
-45.74	-0.212952	-1.05396	-1.28796	-0.83472	-0.40332	-0.60626	-0.82971
-45.64	-0.212947	-1.04418	-1.27819	-0.82495	-0.39355	-0.5965	-0.81408
-45.54	-0.192261	-1.02545	-1.26337	-0.81012	-0.37872	-0.58167	-0.79535
-45.44	-0.199278	-1.03052	-1.26452	-0.81128	-0.37988	-0.58283	-0.79651
-45.34	-0.19928	-1.03052	-1.25867	-0.80542	-0.37402	-0.57697	-0.78479
-45.24	-0.200439	-1.02075	-1.245	-0.78589	-0.36035	-0.56329	-0.76721
-45.14	-0.205138	-1.01489	-1.24499	-0.77612	-0.35449	-0.56915	-0.76135
-45.04	-0.199279	-1.01801	-1.24499	-0.76636	-0.36035	-0.56525	-0.76721
-44.94	-0.207884	-1.01178	-1.23797	-0.76129	-0.35919	-0.56409	-0.76605
-44.84	-0.210999	-1.01099	-1.23718	-0.75464	-0.35254	-0.5672	-0.76526
-44.74	-0.210999	-1.01099	-1.23328	-0.76636	-0.35565	-0.56915	-0.77502
-44.64	-0.207093	-1.00708	-1.23328	-0.77026	-0.37012	-0.57306	-0.77503
-44.54	-0.218806	-1.01879	-1.24499	-0.77222	-0.37207	-0.57501	-0.77697
-44.44	-0.21295	-1.01294	-1.22937	-0.76245	-0.36231	-0.55939	-0.76135
-44.34	-0.207886	-1.01764	-1.23016	-0.76129	-0.36115	-0.56409	-0.75629
-44.24	-0.218018	-1.01685	-1.23328	-0.7605	-0.36035	-0.56329	-0.75549
-44.14	-0.228575	-1.02075	-1.23327	-0.76636	-0.36035	-0.56329	-0.76526
-44.04	-0.222716	-1.02075	-1.22742	-0.75855	-0.35449	-0.55158	-0.7594
-43.94	-0.228575	-1.01098	-1.22351	-0.75073	-0.35059	-0.54376	-0.75549
-43.84	-0.222717	-1.01215	-1.21179	-0.74487	-0.34473	-0.54376	-0.74963
-43.74	-0.222717	-1.01294	-1.21375	-0.74097	-0.34668	-0.54376	-0.74573
-43.64	-0.205926	-0.99615	-1.20672	-0.74371	-0.34356	-0.54651	-0.7387
-43.54	-0.191467	-0.97583	-1.17664	-0.72925	-0.33301	-0.52618	-0.71838
-43.44	-0.199278	-0.96997	-1.17468	-0.7312	-0.33106	-0.52423	-0.71643
-43.34	-0.19342	-0.96802	-1.16882	-0.72534	-0.3252	-0.51837	-0.71057
-43.24	-0.190674	-0.96997	-1.17468	-0.72144	-0.32129	-0.51447	-0.70667
-43.14	-0.200073	-0.96686	-1.17352	-0.72028	-0.32013	-0.51331	-0.71137
-43.04	-0.197327	-0.96997	-1.17273	-0.71948	-0.31934	-0.51251	-0.70667
-42.94	-0.207092	-0.97583	-1.17273	-0.71948	-0.31934	-0.51642	-0.70667
-42.84	-0.207092	-0.97583	-1.17273	-0.71362	-0.31934	-0.51251	-0.70667
-42.74	-0.216858	-0.97974	-1.17273	-0.70972	-0.31934	-0.51251	-0.70667
-42.64	-0.218811	-0.97778	-1.17468	-0.71167	-0.31543	-0.51447	-0.70276
-42.54	-0.228577	-0.98169	-1.17468	-0.72339	-0.31152	-0.51447	-0.69885
-42.44	-0.229736	-0.97778	-1.17468	-0.72339	-0.3291	-0.51447	-0.69885
-42.34	-0.22937	-0.98053	-1.16766	-0.72223	-0.33185	-0.51331	-0.70746
-42.24	-0.222717	-0.97974	-1.1571	-0.71558	-0.3252	-0.50665	-0.70081
-42.14	-0.222717	-0.96997	-1.1532	-0.71167	-0.32129	-0.50275	-0.68713
-42.04	-0.228577	-0.96997	-1.1532	-0.71167	-0.32129	-0.50275	-0.68713
-41.94	-0.228577	-0.96723	-1.1532	-0.71167	-0.32129	-0.50275	-0.68713
-41.84	-0.234436	-0.97388	-1.14929	-0.71362	-0.32324	-0.49768	-0.68909
-41.74	-0.214905	-0.95825	-1.12976	-0.698	-0.30762	-0.47736	-0.67346
-41.64	-0.213745	-0.94342	-1.11884	-0.68707	-0.30255	-0.47229	-0.6684
-41.54	-0.20709	-0.94263	-1.11413	-0.68237	-0.30176	-0.4715	-0.66058
-41.44	-0.205136	-0.94262	-1.10827	-0.67651	-0.2959	-0.4754	-0.65979
-41.34	-0.201233	-0.927	-1.09851	-0.66675	-0.28613	-0.46564	-0.65002
-41.24	-0.197327	-0.9231	-1.08875	-0.66284	-0.28223	-0.46173	-0.64612
-41.14	-0.191465	-0.91919	-1.07507	-0.65307	-0.27246	-0.44611	-0.63635
-41.04	-0.174681	-0.92194	-1.06805	-0.64606	-0.26544	-0.43518	-0.62933
-40.94	-0.177002	-0.90942	-1.0575	-0.64136	-0.26074	-0.43048	-0.62463
-40.84	-0.187561	-0.91528	-1.06335	-0.64136	-0.26074	-0.43048	-0.62463
-40.74	-0.183655	-0.91138	-1.06531	-0.64331	-0.2627	-0.43243	-0.62659
-40.64	-0.183654	-0.90552	-1.05945	-0.63159	-0.25684	-0.43634	-0.62073
-40.54	-0.173887	-0.8977	-1.05554	-0.62378	-0.24707	-0.43243	-0.61682
-40.44	-0.172728	-0.90045	-1.04852	-0.61676	-0.24591	-0.42542	-0.6098
-40.34	-0.16803	-0.88989	-1.04382	-0.61206	-0.24121	-0.42072	-0.6051
-40.24	-0.171936	-0.88599	-1.04382	-0.61206	-0.24121	-0.42072	-0.6051
-40.14	-0.16803	-0.88989	-1.04382	-0.61206	-0.24121	-0.42072	-0.6051
-40.04	-0.177796	-0.88715	-1.03406	-0.61206	-0.24121	-0.42072	-0.6051
-39.94	-0.173889	-0.8938	-1.03601	-0.61401	-0.24902	-0.42267	-0.60706
-39.84	-0.179749	-0.88403	-1.03601	-0.61401	-0.25293	-0.42267	-0.60706
-39.74	-0.180908	-0.88989	-1.03601	-0.61401	-0.25293	-0.42267	-0.59729
-39.64	-0.190309	-0.88288	-1.03485	-0.61872	-0.25177	-0.42151	-0.59613
-39.54	-0.199281	-0.88794	-1.03406	-0.62769	-0.2627	-0.42658	-0.6012
-39.44	-0.197324	-0.89184	-1.03405	-0.63159	-0.27051	-0.43048	-0.6051
-39.34	-0.191467	-0.87036	-1.02429	-0.62183	-0.26074	-0.42072	-0.59534
-39.24	-0.187561	-0.87036	-1.02429	-0.62183	-0.26074	-0.41486	-0.59534
-39.14	-0.197327	-0.87036	-1.02429	-0.62183	-0.25488	-0.41095	-0.58948
-39.04	-0.19928	-0.87231	-1.02625	-0.61792	-0.25293	-0.4129	-0.58752
-38.94	-0.203183	-0.87231	-1.02038	-0.61401	-0.25293	-0.42267	-0.58752
-38.84	-0.189514	-0.85278	-1.00671	-0.60425	-0.24316	-0.40704	-0.58752
-38.74	-0.192261	-0.85162	-1.00555	-0.60309	-0.242	-0.40198	-0.58637
-38.64	-0.197325	-0.85669	-1.0036	-0.60815	-0.24707	-0.40704	-0.59143
-38.54	-0.187561	-0.84106	-0.99304	-0.59528	-0.24121	-0.39533	-0.57971
-38.44	-0.191467	-0.84106	-0.99304	-0.59058	-0.23535	-0.39142	-0.57581
-38.34	-0.188721	-0.84106	-0.98718	-0.59058	-0.23145	-0.39142	-0.57581
-38.24	-0.19342	-0.84106	-0.98328	-0.59058	-0.23145	-0.38556	-0.56995
-38.14	-0.183655	-0.82153	-0.96765	-0.58081	-0.22168	-0.37189	-0.55627
-38.04	-0.179749	-0.82153	-0.96375	-0.58081	-0.22168	-0.38361	-0.55627
-37.94	-0.183651	-0.82153	-0.96374	-0.58081	-0.22168	-0.38361	-0.55627
-37.84	-0.168823	-0.81647	-0.95282	-0.56403	-0.21075	-0.36682	-0.55512
-37.74	-0.179749	-0.81763	-0.95398	-0.56714	-0.22754	-0.36993	-0.55627
-37.64	-0.189511	-0.82153	-0.95398	-0.57104	-0.23144	-0.38361	-0.55627
-37.54	-0.171936	-0.81177	-0.94421	-0.56128	-0.22168	-0.37384	-0.54651
-37.44	-0.171936	-0.81177	-0.94421	-0.56128	-0.22168	-0.37384	-0.54651
-37.34	-0.177795	-0.802	-0.93835	-0.56128	-0.22754	-0.37384	-0.54651
-37.24	-0.177795	-0.79224	-0.92468	-0.55151	-0.22168	-0.36408	-0.53674
-37.14	-0.171936	-0.79224	-0.93445	-0.55151	-0.22168	-0.36408	-0.53674
-37.04	-0.177795	-0.7981	-0.93445	-0.55151	-0.21582	-0.35822	-0.53674
-36.94	-0.18756	-0.79224	-0.92859	-0.55151	-0.21191	-0.35431	-0.53088
-36.84	-0.187561	-0.78833	-0.92078	-0.54761	-0.20801	-0.36017	-0.52307
-36.74	-0.180542	-0.78131	-0.92352	-0.55035	-0.21075	-0.36292	-0.52582
-36.64	-0.175843	-0.77075	-0.90711	-0.5398	-0.2002	-0.35236	-0.51526
-36.54	-0.171938	-0.77271	-0.90515	-0.54175	-0.20215	-0.34729	-0.51721
-36.44	-0.184813	-0.7688	-0.90515	-0.54175	-0.20215	-0.34845	-0.52698
-36.34	-0.183655	-0.76294	-0.89539	-0.53198	-0.19238	-0.34259	-0.51721
-36.24	-0.173889	-0.76294	-0.89539	-0.53198	-0.19238	-0.34259	-0.51721
-36.14	-0.175843	-0.75903	-0.88446	-0.52808	-0.19824	-0.33868	-0.51331
-36.04	-0.183652	-0.7688	-0.88366	-0.52612	-0.20215	-0.33673	-0.51135
-35.94	-0.164124	-0.76294	-0.8739	-0.51245	-0.19238	-0.33283	-0.49768
-35.84	-0.169983	-0.75122	-0.8739	-0.51245	-0.19238	-0.33283	-0.49768
-35.74	-0.162964	-0.73444	-0.85712	-0.50153	-0.18146	-0.3219	-0.48676
-35.64	-0.168032	-0.72974	-0.86218	-0.5105	-0.18067	-0.32111	-0.48596
-35.54	-0.168028	-0.73559	-0.86804	-0.51636	-0.18652	-0.32697	-0.49182
-35.44	-0.16217	-0.72583	-0.86218	-0.5105	-0.18652	-0.32111	-0.48596
-35.34	-0.16803	-0.72974	-0.86218	-0.5105	-0.19043	-0.32111	-0.49573
-35.24	-0.169983	-0.73169	-0.86414	-0.51245	-0.19629	-0.32306	-0.49768
-35.14	-0.164124	-0.72192	-0.84851	-0.50269	-0.18262	-0.31329	-0.48206
-35.04	-0.16998	-0.71216	-0.8446	-0.49683	-0.18262	-0.30743	-0.47815
-34.94	-0.152407	-0.70825	-0.83484	-0.48315	-0.17285	-0.30353	-0.46838
-34.84	-0.164124	-0.71802	-0.83484	-0.48901	-0.17871	-0.30939	-0.47424
-34.74	-0.177795	-0.72076	-0.83368	-0.49176	-0.18146	-0.30627	-0.47699
-34.64	-0.162172	-0.70044	-0.82898	-0.47534	-0.1709	-0.29181	-0.46643
-34.54	-0.168031	-0.7063	-0.83093	-0.4773	-0.17676	-0.29767	-0.47504
-34.44	-0.177792	-0.7102	-0.82898	-0.4812	-0.17365	-0.29572	-0.47424
-34.34	-0.16217	-0.69458	-0.81531	-0.47144	-0.15918	-0.28204	-0.46448
-34.24	-0.16217	-0.69067	-0.81531	-0.47144	-0.16895	-0.29181	-0.45862
-34.14	-0.164125	-0.677	-0.80554	-0.46167	-0.16504	-0.2879	-0.45081
-34.04	-0.162167	-0.68091	-0.80554	-0.46167	-0.16895	-0.29181	-0.45471
-33.94	-0.152405	-0.67114	-0.79578	-0.4519	-0.15918	-0.28204	-0.44495
-33.84	-0.158264	-0.67114	-0.79578	-0.4519	-0.15918	-0.28204	-0.45471
-33.74	-0.142639	-0.66138	-0.78601	-0.44214	-0.14941	-0.27228	-0.44495
-33.64	-0.156312	-0.66919	-0.79382	-0.44995	-0.15723	-0.28009	-0.45276
-33.54	-0.162961	-0.66217	-0.79071	-0.4527	-0.15997	-0.28284	-0.4555
-33.44	-0.142639	-0.65161	-0.77625	-0.44214	-0.14941	-0.27228	-0.43909
-33.34	-0.148499	-0.65161	-0.77625	-0.44214	-0.14941	-0.28204	-0.43518
-33.24	-0.158264	-0.65747	-0.77625	-0.44214	-0.14941	-0.27618	-0.43518
-33.14	-0.142639	-0.64185	-0.75946	-0.43237	-0.13965	-0.26251	-0.42542
-33.04	-0.148496	-0.64184	-0.75476	-0.43628	-0.13965	-0.26251	-0.42541
-32.94	-0.142641	-0.63208	-0.745	-0.42261	-0.12988	-0.25275	-0.41565
-32.84	-0.145752	-0.63794	-0.75085	-0.42847	-0.13574	-0.25861	-0.42151
-32.74	-0.144592	-0.62231	-0.73914	-0.42261	-0.12988	-0.25275	-0.41565
-32.64	-0.15045	-0.62817	-0.74109	-0.42847	-0.13574	-0.25861	-0.43127
-32.54	-0.139526	-0.62116	-0.73407	-0.42145	-0.12872	-0.25159	-0.4184
-32.44	-0.142638	-0.62036	-0.73328	-0.42065	-0.12793	-0.26056	-0.4137
-32.34	-0.144592	-0.60474	-0.72937	-0.40973	-0.13379	-0.25665	-0.40979
-32.24	-0.142639	-0.59888	-0.73328	-0.39917	-0.12793	-0.24493	-0.40393
-32.14	-0.144589	-0.60083	-0.73523	-0.40112	-0.12988	-0.24298	-0.40588
-32.04	-0.128969	-0.59107	-0.72547	-0.40112	-0.12012	-0.23322	-0.39612
-31.94	-0.138731	-0.59692	-0.72546	-0.40698	-0.12598	-0.23908	-0.40198
-31.84	-0.132874	-0.59106	-0.7157	-0.40112	-0.12012	-0.23322	-0.39612
-31.74	-0.132874	-0.59106	-0.7157	-0.40112	-0.12012	-0.23322	-0.39612
-31.64	-0.119203	-0.57154	-0.70008	-0.3855	-0.11035	-0.22345	-0.38635
-31.54	-0.128968	-0.57739	-0.70203	-0.38745	-0.11621	-0.22931	-0.39221
-31.44	-0.13757	-0.58014	-0.70477	-0.3902	-0.11896	-0.24377	-0.39496
-31.34	-0.13678	-0.57544	-0.69421	-0.37964	-0.1084	-0.23322	-0.3844
-31.24	-0.13092	-0.56958	-0.69421	-0.37964	-0.1084	-0.23322	-0.39612
-31.14	-0.127014	-0.55981	-0.68445	-0.36987	-0.09863	-0.22345	-0.38049
-31.04	-0.130919	-0.55981	-0.68445	-0.36987	-0.10565	-0.22345	-0.37659
-30.94	-0.132875	-0.55591	-0.67468	-0.36597	-0.10645	-0.21954	-0.37268
-30.84	-0.13092	-0.56567	-0.67468	-0.36987	-0.11035	-0.22345	-0.37659
-30.74	-0.132874	-0.57153	-0.67664	-0.37183	-0.11231	-0.2254	-0.37854
-30.64	-0.130127	-0.552	-0.66687	-0.36206	-0.10254	-0.21564	-0.36877
-30.54	-0.12506	-0.552	-0.67664	-0.36206	-0.10254	-0.21564	-0.36877
-30.44	-0.127015	-0.5481	-0.67273	-0.35815	-0.09863	-0.21173	-0.36487
-30.34	-0.133667	-0.55084	-0.67548	-0.3609	-0.10138	-0.21448	-0.36762
-30.24	-0.119202	-0.54028	-0.65906	-0.35034	-0.09082	-0.20392	-0.35706
-30.14	-0.123105	-0.54028	-0.65515	-0.35034	-0.09082	-0.20392	-0.36682
-30.04	-0.119202	-0.52777	-0.64539	-0.34058	-0.08105	-0.20392	-0.35706
-29.94	-0.123107	-0.53247	-0.64539	-0.34058	-0.08691	-0.20392	-0.3512
-29.84	-0.115295	-0.52856	-0.64148	-0.33667	-0.09668	-0.20001	-0.34338
-29.74	-0.123108	-0.53247	-0.64539	-0.34058	-0.10059	-0.20392	-0.34729
-29.64	-0.113342	-0.52271	-0.62976	-0.33081	-0.09082	-0.19415	-0.33752
-29.54	-0.119198	-0.5227	-0.62585	-0.33081	-0.09082	-0.19415	-0.33752
-29.44	-0.102419	-0.50202	-0.61493	-0.31989	-0.0799	-0.18323	-0.3266
-29.34	-0.113342	-0.50708	-0.62	-0.32495	-0.08496	-0.18829	-0.33167
-29.24	-0.111389	-0.50122	-0.61414	-0.31909	-0.0791	-0.18243	-0.32581
-29.14	-0.111388	-0.50708	-0.61414	-0.31909	-0.0791	-0.18243	-0.3258
-29.04	-0.11334	-0.50708	-0.61023	-0.32495	-0.0752	-0.17853	-0.32776
-28.94	-0.11139	-0.50122	-0.60437	-0.31909	-0.0752	-0.17267	-0.31995
-28.84	-0.108643	-0.49341	-0.60632	-0.32105	-0.08105	-0.17462	-0.31799
-28.74	-0.103577	-0.48364	-0.5907	-0.31128	-0.07129	-0.16486	-0.30823
-28.64	-0.0938128	-0.47974	-0.57703	-0.30152	-0.06153	-0.16095	-0.29846
-28.54	-0.0957624	-0.4895	-0.58288	-0.30737	-0.06738	-0.17072	-0.30432
-28.44	-0.0938107	-0.48364	-0.57703	-0.30151	-0.06152	-0.16486	-0.30823
-28.34	-0.0985107	-0.47272	-0.57587	-0.30035	-0.06036	-0.1637	-0.30707
-28.24	-0.0977173	-0.46802	-0.57117	-0.29565	-0.06152	-0.16486	-0.30237
-28.14	-0.0918579	-0.46802	-0.56531	-0.2898	-0.05957	-0.1629	-0.29651
-28.04	-0.0879487	-0.47192	-0.56531	-0.2898	-0.05957	-0.1629	-0.30237
-27.94	-0.0879534	-0.46216	-0.55554	-0.28003	-0.0498	-0.159	-0.29651
-27.84	-0.0977173	-0.47388	-0.5614	-0.28589	-0.06152	-0.16876	-0.30237
-27.74	-0.0879517	-0.47192	-0.55554	-0.28589	-0.05957	-0.1629	-0.29651
-27.64	-0.0918549	-0.4602	-0.55554	-0.28979	-0.05957	-0.1629	-0.29651
-27.54	-0.0879517	-0.4563	-0.54578	-0.28003	-0.0498	-0.16876	-0.28674
-27.44	-0.0977143	-0.4602	-0.54577	-0.28003	-0.0498	-0.1629	-0.28674
-27.34	-0.0918579	-0.45044	-0.53601	-0.27026	-0.0459	-0.15314	-0.28284
-27.24	-0.0852051	-0.44653	-0.5321	-0.26636	-0.0459	-0.15509	-0.28284
-27.14	-0.0926481	-0.45514	-0.53485	-0.2691	-0.04864	-0.16174	-0.28558
-27.04	-0.0879523	-0.43872	-0.52429	-0.25855	-0.03809	-0.15118	-0.27503
-26.94	-0.0840424	-0.44067	-0.52624	-0.26752	-0.0459	-0.159	-0.28674
-26.84	-0.0801392	-0.43677	-0.51648	-0.26245	-0.04004	-0.15314	-0.27698
-26.74	-0.0742798	-0.43091	-0.50671	-0.25269	-0.03027	-0.14337	-0.27307
-26.64	-0.0801362	-0.42114	-0.50671	-0.25268	-0.03027	-0.15314	-0.27698
-26.54	-0.0801392	-0.41724	-0.49695	-0.24292	-0.02637	-0.15039	-0.26721
-26.44	-0.0742764	-0.42114	-0.49695	-0.24292	-0.03027	-0.15509	-0.26721
-26.34	-0.0692139	-0.41022	-0.48602	-0.232	-0.01935	-0.14417	-0.25629
-26.24	-0.078186	-0.40668	-0.49109	-0.23706	-0.02557	-0.14923	-0.25549
-26.14	-0.0723267	-0.40161	-0.48523	-0.2312	-0.03223	-0.14337	-0.25549
-26.04	-0.0781831	-0.40747	-0.48523	-0.24097	-0.03223	-0.14337	-0.25549
-25.94	-0.0684222	-0.40161	-0.47547	-0.2312	-0.02246	-0.13361	-0.24573
-25.84	-0.078186	-0.40747	-0.49109	-0.23706	-0.02832	-0.14533	-0.25159
-25.74	-0.0793457	-0.40161	-0.48523	-0.2312	-0.02246	-0.14337	-0.24573
-25.64	-0.0742798	-0.39185	-0.4696	-0.22144	-0.0127	-0.13361	-0.23596
-25.54	-0.0801358	-0.3977	-0.4657	-0.22144	-0.0127	-0.13361	-0.23596
-25.44	-0.0672605	-0.39069	-0.45477	-0.21051	-0.00177	-0.12268	-0.22504
-25.34	-0.0703735	-0.38989	-0.45398	-0.20972	-0.000977	-0.12189	-0.22424
-25.24	-0.0664673	-0.38013	-0.44421	-0.19995	-0.000977	-0.12189	-0.22034
-25.14	-0.0606049	-0.37036	-0.43445	-0.19604	0.00879	-0.11212	-0.21448
-25.04	-0.0508429	-0.3606	-0.41882	-0.19019	0.012695	-0.10626	-0.20471
-24.94	-0.0586536	-0.36255	-0.41687	-0.19214	0.00684	-0.11017	-0.20667
-24.84	-0.0586548	-0.35864	-0.41296	-0.18823	0.010742	-0.11017	-0.20862
-24.74	-0.0527954	-0.35864	-0.4071	-0.18823	0.016602	-0.11408	-0.20667
-24.64	-0.0488874	-0.35864	-0.4032	-0.18823	0.01465	-0.11017	-0.20276
-24.54	-0.0430286	-0.35278	-0.4032	-0.18237	0.016602	-0.11017	-0.20392
-24.44	-0.0391247	-0.35474	-0.4032	-0.18433	0.020508	-0.11993	-0.21448
-24.34	-0.0430298	-0.35278	-0.4071	-0.19214	0.010742	-0.12384	-0.21838
-24.24	-0.0391235	-0.35474	-0.4032	-0.18823	0.010742	-0.12579	-0.21448
-24.14	-0.0449837	-0.35864	-0.4032	-0.18823	0.010741	-0.1297	-0.21448
-24.04	-0.0516325	-0.36139	-0.40594	-0.19098	0.00214	-0.13245	-0.21722
-23.94	-0.0410755	-0.35669	-0.39539	-0.18628	0.00879	-0.12775	-0.20667
-23.84	-0.0371704	-0.34692	-0.39148	-0.18628	0.00293	-0.12775	-0.20276
-23.74	-0.046936	-0.35083	-0.40125	-0.19019	-0.000977	-0.13165	-0.21252
-23.64	-0.0410784	-0.34693	-0.39539	-0.18628	0.00879	-0.12775	-0.20667
-23.54	-0.043028	-0.35669	-0.40124	-0.19605	0.00293	-0.13751	-0.21252
-23.44	-0.0410737	-0.35083	-0.39538	-0.19019	-0.00684	-0.14142	-0.21252
-23.34	-0.0383301	-0.33832	-0.39148	-0.18628	-0.000977	-0.13165	-0.20667
-23.24	-0.0430298	-0.34302	-0.39539	-0.19019	-0.000977	-0.13751	-0.20667
-23.14	-0.0391247	-0.34497	-0.40125	-0.18628	0.00293	-0.13751	-0.20862
-23.04	-0.0488858	-0.35278	-0.40515	-0.19019	-0.00684	-0.14142	-0.21643
-22.94	-0.0321013	-0.34771	-0.39422	-0.18628	-0.00958	-0.13049	-0.21137
-22.84	-0.0215454	-0.34692	-0.38367	-0.18042	0.000977	-0.13672	-0.20471
-22.74	-0.0332642	-0.35669	-0.38367	-0.18628	-0.01074	-0.14728	-0.21057
-22.64	-0.031311	-0.35669	-0.3739	-0.19019	-0.00879	-0.14142	-0.21057
-22.54	-0.0313081	-0.36059	-0.3739	-0.19019	-0.00879	-0.14728	-0.21448
-22.44	-0.0274072	-0.35669	-0.36414	-0.18628	-0.00604	-0.14142	-0.20471
-22.34	-0.0449829	-0.36841	-0.37781	-0.198	-0.01855	-0.15509	-0.21838
-22.24	-0.0430298	-0.36255	-0.37585	-0.19214	-0.01855	-0.15314	-0.21643
-22.14	-0.0547467	-0.36841	-0.38171	-0.19409	-0.02832	-0.16486	-0.22229
-22.04	-0.0586548	-0.35864	-0.37585	-0.19214	-0.02246	-0.1629	-0.22229
-21.94	-0.0684171	-0.36255	-0.37585	-0.198	-0.02832	-0.16876	-0.2262
-21.84	-0.0614014	-0.35162	-0.36493	-0.19098	-0.0213	-0.16174	-0.22113
-21.74	-0.067627	-0.35669	-0.37	-0.19019	-0.03027	-0.16681	-0.22424
-21.64	-0.0527924	-0.34106	-0.36413	-0.18628	-0.0205	-0.15118	-0.21448
-21.54	-0.0488892	-0.33832	-0.35437	-0.18628	-0.0166	-0.14728	-0.21173
-21.44	-0.0586518	-0.34302	-0.35437	-0.19019	-0.02051	-0.15118	-0.21643
-21.34	-0.0527954	-0.33911	-0.3446	-0.18628	-0.01074	-0.14728	-0.21252
-21.24	-0.0488892	-0.33325	-0.33484	-0.18042	-0.00684	-0.14728	-0.1969
-21.14	-0.0430268	-0.33911	-0.3407	-0.18628	-0.01074	-0.15118	-0.20276
-21.04	-0.0391232	-0.32739	-0.33484	-0.18042	-0.00684	-0.14844	-0.1969
-20.94	-0.0477263	-0.33014	-0.33368	-0.18512	-0.00958	-0.15198	-0.19574
-20.84	-0.031311	-0.32544	-0.32898	-0.17847	-0.00488	-0.14728	-0.19104
-20.74	-0.031311	-0.32349	-0.32703	-0.17261	-0.00879	-0.15118	-0.19495
-20.64	-0.0274054	-0.31567	-0.30945	-0.15619	0.000976	-0.13751	-0.18518
-20.54	-0.0332612	-0.31762	-0.31531	-0.16284	-0.00684	-0.14337	-0.19299
-20.44	-0.0293549	-0.31762	-0.3114	-0.15894	-0.000977	-0.13947	-0.18713
-20.34	-0.020752	-0.31763	-0.30554	-0.15894	0.00177	-0.13947	-0.18323
-20.24	-0.0203857	-0.30084	-0.29462	-0.15192	0.00214	-0.13245	-0.17621
-20.14	-0.0293549	-0.30707	-0.30084	-0.15698	-0.000974	-0.12775	-0.18127
-20.04	-0.0195923	-0.30786	-0.29578	-0.15698	0.00293	-0.12775	-0.17542
-19.94	-0.0293549	-0.302	-0.30163	-0.15112	0.00293	-0.13165	-0.18243
-19.84	-0.0234985	-0.2981	-0.28601	-0.14722	0.00293	-0.12891	-0.17737
-19.74	-0.00983	-0.28833	-0.2821	-0.14722	0.00879	-0.1297	-0.1637
-19.64	-0.0195893	-0.29809	-0.28601	-0.15112	0.00293	-0.13361	-0.17346
-19.54	-0.0195919	-0.29224	-0.27625	-0.14722	0.00879	-0.11993	-0.1676
-19.44	-0.0176342	-0.28717	-0.28094	-0.15698	0.00409	-0.12854	-0.1723
-19.34	-0.0117798	-0.28052	-0.26453	-0.14526	0.010742	-0.11603	-0.15979
-19.24	-0.0176392	-0.27661	-0.26453	-0.13745	0.00372	-0.11798	-0.16174
-19.14	-0.0176392	-0.27777	-0.26062	-0.13159	0.00879	-0.11798	-0.15588
-19.04	-0.0176344	-0.2727	-0.26452	-0.13745	0.00293	-0.11798	-0.16174
-18.94	-0.0117756	-0.26294	-0.25476	-0.13159	0.00879	-0.10626	-0.14612
-18.84	-0.00787	-0.24731	-0.245	-0.12183	0.012695	-0.09845	-0.13635
-18.74	-0.00671	-0.25592	-0.23993	-0.12653	0.019714	-0.10822	-0.14105
-18.64	-0.00708	-0.24927	-0.23328	-0.11597	0.024414	-0.10236	-0.1344
-18.54	-0.0195893	-0.25708	-0.24225	-0.12183	0.012695	-0.11017	-0.14337
-18.44	-0.00983	-0.24731	-0.23718	-0.11792	0.018555	-0.09454	-0.13831
-18.34	-0.0195923	-0.25708	-0.23132	-0.12183	0.012695	-0.1004	-0.14417
-18.24	-0.0254517	-0.24731	-0.23132	-0.12378	0.00684	-0.10626	-0.14417
-18.14	-0.0293549	-0.25708	-0.24109	-0.13861	-0.000974	-0.11408	-0.14807
-18.04	-0.0293579	-0.25122	-0.23523	-0.13355	0.00177	-0.11017	-0.14417
-17.94	-0.0293546	-0.24847	-0.24109	-0.1394	0.00684	-0.11408	-0.14807
-17.84	-0.0281982	-0.24225	-0.23407	-0.12262	0.011902	-0.10901	-0.14301
-17.74	-0.0215454	-0.23755	-0.22351	-0.11792	0.012695	-0.10236	-0.13635
-17.64	-0.0285615	-0.23755	-0.2196	-0.12768	0.00879	-0.09845	-0.13244
-17.54	-0.0195923	-0.23755	-0.21375	-0.12183	0.012695	-0.09259	-0.12659
-17.44	-0.0293549	-0.23169	-0.2196	-0.12769	0.00293	-0.09845	-0.13245
-17.34	-0.0293579	-0.22778	-0.21375	-0.12183	0.00879	-0.09259	-0.12659
-17.24	-0.0195923	-0.22778	-0.20984	-0.1062	0.022461	-0.08868	-0.12268
-17.14	-0.0293561	-0.22778	-0.2196	-0.11597	0.00684	-0.08868	-0.13245
-17.04	-0.0293576	-0.22778	-0.20398	-0.11597	0.00879	-0.08984	-0.12659
-16.94	-0.0379606	-0.22662	-0.20868	-0.12457	0.00409	-0.09338	-0.13129
-16.84	-0.0254517	-0.22583	-0.20203	-0.11792	0.00488	-0.08868	-0.11487
-16.74	-0.0266113	-0.20825	-0.19226	-0.10425	0.010742	-0.08282	-0.11096
-16.64	-0.0313081	-0.21527	-0.19928	-0.10815	0.00373	-0.08868	-0.11487
-16.54	-0.0274018	-0.21606	-0.19421	-0.09839	0.00879	-0.07111	-0.1051
-16.44	-0.0176415	-0.20044	-0.17469	-0.09564	0.022461	-0.0672	-0.10236
-16.34	-0.0352173	-0.21411	-0.18835	-0.11401	0.00488	-0.08478	-0.11487
-16.24	-0.0274048	-0.20239	-0.18054	-0.09644	0.012695	-0.07697	-0.10901
-16.14	-0.0195919	-0.19849	-0.17273	-0.08862	0.020508	-0.06915	-0.09924
-16.04	-0.0184294	-0.19146	-0.17547	-0.09137	0.011902	-0.06213	-0.09808
-15.94	-0.0176344	-0.18676	-0.17077	-0.08667	0.018555	-0.05743	-0.09338
-15.84	-0.0117798	-0.18091	-0.14929	-0.07495	0.02832	-0.04572	-0.08167
-15.74	-0.00903	-0.17114	-0.15125	-0.06714	0.040039	-0.0379	-0.08362
-15.64	-0.00396	-0.16137	-0.13952	-0.06128	0.049809	-0.02618	-0.0719
-15.54	-6.07e-05	-0.15161	-0.12585	-0.05737	0.053711	-0.01953	-0.05237
-15.44	-0.00476	-0.1477	-0.13055	-0.06012	0.043945	-0.02893	-0.06097
-15.34	-0.00201	-0.14185	-0.10828	-0.04956	0.049805	-0.01251	-0.05432
-15.24	-0.00397	-0.12817	-0.10046	-0.03003	0.053711	-0.00861	-0.04456
-15.14	-0.00787	-0.13794	-0.10437	-0.03705	0.043948	-0.01837	-0.05041
-15.04	-0.00903	-0.12817	-0.0907	-0.03198	0.043945	-0.01837	-0.05157
-14.94	-0.0254487	-0.12817	-0.10046	-0.03784	0.03418	-0.01837	-0.05627
-14.84	-0.0195923	-0.12817	-0.10162	-0.03784	0.043945	-0.01837	-0.05237
-14.74	-0.0125732	-0.10944	-0.07977	-0.02496	0.050964	-0.01251	-0.03949
-14.64	-0.00788	-0.1059	-0.08093	-0.01636	0.051756	-0.00275	-0.03089
-14.54	-0.011778	-0.12231	-0.08484	-0.03198	0.048645	-0.01447	-0.04065
-14.44	-0.0156866	-0.11646	-0.08289	-0.03003	0.049805	-0.00861	-0.03479
-14.34	-0.0187988	-0.12231	-0.0907	-0.03784	0.041992	-0.01447	-0.0426
-14.24	-0.00983	-0.10864	-0.0907	-0.02808	0.057617	-0.000793	-0.03674
-14.14	-0.0254499	-0.10864	-0.0907	-0.03784	0.0459	-0.01056	-0.0426
-14.04	-0.0137329	-0.10864	-0.08484	-0.03784	0.041992	0.00116	-0.03284
-13.94	-0.00983	-0.10864	-0.0907	-0.04175	0.038086	-0.00275	-0.03674
-13.84	-0.015686	-0.10864	-0.08093	-0.0351	0.036133	-0.0047	-0.03284
-13.74	-0.0234985	-0.11255	-0.08484	-0.0437	0.038086	-0.00275	-0.03674
-13.64	-0.015686	-0.10474	-0.08679	-0.03979	0.036133	-0.0047	-0.03284
-13.54	-0.0254495	-0.10864	-0.0907	-0.04565	0.026367	-0.00861	-0.03283
-13.44	-0.012573	-0.10162	-0.08368	-0.03082	0.023621	0.00232	-0.03168
-13.34	-0.0176392	-0.09692	-0.07898	-0.03003	0.014648	-0.00665	-0.02502
-13.24	-0.0176392	-0.09692	-0.07898	-0.02612	0.014648	-0.01367	-0.02112
-13.14	-0.00903	-0.09106	-0.07312	-0.02612	0.023256	-0.01251	-0.02112
-13.04	-0.0156842	-0.07544	-0.07623	-0.02612	0.016602	-0.0047	-0.02112
-12.94	-0.0137347	-0.07544	-0.07508	-0.02612	0.012695	-0.00275	-0.01526
-12.84	-0.0254517	-0.08521	-0.08093	-0.03589	0.012695	-0.01447	-0.02112
-12.74	-0.0137329	-0.0766	-0.07117	-0.02026	0.012695	-0.00861	-0.01135
-12.64	-0.0156872	-0.07739	-0.07117	-0.02222	0.02246	-0.00861	-0.01135
-12.54	-0.0293567	-0.07739	-0.08093	-0.03003	0.012695	-0.01837	-0.01526
-12.44	-0.0176392	-0.07349	-0.07117	-0.03198	0.018555	-0.00861	-0.01837
-12.34	-0.0234985	-0.07739	-0.07703	-0.03589	0.014648	-0.00861	-0.02307
-12.24	-0.0274048	-0.06763	-0.06531	-0.02612	0.014648	-0.00861	-0.01721
-12.14	-0.0235015	-0.06763	-0.0614	-0.02613	0.014646	0.00116	-0.00354
-12.04	-0.0332642	-0.06763	-0.07703	-0.04175	-0.000977	-0.00861	-0.01331
-11.94	-0.0371686	-0.06763	-0.07117	-0.03589	-0.00488	-0.01447	-0.01917
-11.84	-0.0285645	-0.06177	-0.06531	-0.03003	-0.00604	-0.01251	-0.01721
-11.74	-0.0293579	-0.05396	-0.0614	-0.02612	-0.00684	-0.00861	-0.01331
-11.64	-0.0184348	-0.05084	-0.05438	-0.02497	0.00995	-0.00159	-0.00629
-11.54	-0.0293561	-0.052	-0.0614	-0.02612	0.00293	-0.01447	-0.0094
-11.44	-0.0195911	-0.03833	-0.04578	-0.02026	0.00293	-0.00275	-0.00745
-11.34	-0.0195923	-0.03247	-0.04187	-0.01636	0.00293	0.00116	-0.00354
-11.24	-0.0137329	-0.02271	-0.03601	-0.01752	0.00879	0.00702	0.00232
-11.14	-0.00592	-0.0188	-0.02625	-0.01831	0.00684	0.00391	0.00623
-11.04	-0.00983	-0.0188	-0.02234	-0.00854	0.012695	-0.000793	0.000365
-10.94	-0.0137317	-0.03247	-0.02624	-0.01245	0.00293	0.00702	-0.00745
-10.84	-0.00983	-0.01294	-0.02234	-0.0144	0.00293	0.010925	0.00623
-10.74	-0.00397	-0.00317	-0.01648	-0.01245	0.00293	0.010925	0.012085
-10.64	-0.00592	0.000729	-0.01258	-0.00855	0.00293	0.010925	0.010129
-10.54	-0.00982	-0.00903	-0.0282	-0.00854	-0.00684	0.00116	-0.00354
-10.44	-0.00397	-0.00317	-0.01453	-0.00269	0.00293	0.00702	0.00232
-10.34	-6.1e-05	0.000732	-0.01062	-0.00464	0.00293	0.010925	0.00623
-10.24	-0.00592	0.000732	-0.01062	-0.00854	0.00293	0.00507	0.00623
-10.14	-0.0137317	-0.00317	-0.01453	-0.01245	-0.00683	-0.00275	-0.00354
-10.04	-0.00983	0.000732	-0.01062	-0.00854	-0.00684	0.00116	-0.00354
-9.93997	0.00189	0.000734	-0.01062	-0.00854	-0.0127	0.00116	-0.00354
-9.84	0.00189	0.000732	-0.00476	0.00122	-0.01074	0.00116	0.00232
-9.73999	0.00189	0.012451	-0.000854	0.00122	0.00293	0.00116	0.000366
-9.63998	0.00189	0.01245	0.00891	0.00122	-0.00409	0.010925	-0.00354
-9.53998	-0.000853	0.00971	0.00617	-0.00153	-0.01154	0.00818	0.00543
-9.43997	-0.00201	0.014404	0.010864	0.00317	-0.00684	0.00702	0.010132
-9.34	-0.00592	0.014404	0.010864	-0.00269	-0.0127	0.00311	0.010132
-9.23999	0.0097	0.020264	0.016724	0.010986	-0.01074	0.00897	0.015991
-9.13998	0.0136108	0.02417	0.02063	0.014893	0.00293	0.012878	0.014038
-9.03998	0.00659	0.024172	0.020632	0.00903	-0.00293	0.00702	0.010134
-8.93997	0.00775	0.030028	0.036253	0.010986	-0.000977	0.00897	0.015991
-8.84	-0.00397	0.033936	0.030396	0.00513	-0.00684	0.00311	0.00427
-8.73999	-0.00787	0.033936	0.030396	0.00513	-0.0127	-0.00275	0.000366
-8.63998	0.00775	0.039796	0.036256	0.010988	-0.01074	-0.000793	0.015992
-8.53998	0.0116577	0.043701	0.040161	0.00903	-0.00684	0.00311	0.019898
-8.43997	0.0058	0.043703	0.040163	0.014893	-0.00293	0.00311	0.019898
-8.34	0.00775	0.049561	0.046021	0.020752	-0.000977	0.00311	0.018738
-8.23999	0.0116577	0.053467	0.059692	0.024658	-0.00293	0.00311	0.017944
-8.13998	0.00775	0.043702	0.055787	0.014894	-0.01074	-0.000793	0.014039
-8.03998	0.0155658	0.043703	0.059694	0.014893	-0.0127	0.00311	0.017946
-7.93997	0.0175183	0.059327	0.065553	0.030518	-0.01074	0.00195	0.02771
-7.84	0.015564	0.063232	0.069458	0.034424	-0.0127	0.00116	0.02771
-7.73999	0.0175171	0.069092	0.075317	0.040283	-0.000977	0.00702	0.033569
-7.63998	0.0058	0.057375	0.0636	0.027407	-0.01269	0.010925	0.021852
-7.53998	0.00775	0.059327	0.065553	0.028565	-0.01074	0.010925	0.023805
-7.43997	0.0155661	0.063235	0.06946	0.032471	-0.01386	0.010925	0.02771
-7.34	0.0186768	0.070252	0.086243	0.043396	-0.01154	0.017944	0.02887
-7.23999	0.0175171	0.078857	0.085083	0.04419	-0.0127	0.016785	0.029663
-7.13998	0.0194732	0.071048	0.087039	0.044192	-0.01074	0.00897	0.029666
-7.03998	0.0292341	0.080809	0.087034	0.050049	-0.00684	0.018738	0.035521
-6.93997	0.0163592	0.074953	0.075319	0.04419	-0.0166	0.00702	0.029663
-6.84	0.0175171	0.080811	0.077271	0.04419	-0.02637	0.00897	0.029663
-6.73999	0.0214233	0.084717	0.081177	0.034424	-0.02637	0.012878	0.029663
-6.63998	0.031189	0.090576	0.081177	0.03833	-0.03223	0.00702	0.023804
-6.53998	0.0253314	0.094484	0.081179	0.034424	-0.02637	0.00311	0.019899
-6.43997	0.0272839	0.100343	0.087037	0.040283	-0.02051	0.00897	0.025757
-6.34	0.031189	0.104248	0.090942	0.03833	-0.02246	0.012878	0.029663
-6.23999	0.0194702	0.104248	0.094849	0.028565	-0.03223	0.00116	0.017944
-6.13998	0.0194702	0.112061	0.088989	0.032471	-0.02832	0.00116	0.017944
-6.03998	0.0292376	0.112062	0.088991	0.032471	-0.04395	0.00116	0.017946
-5.93997	0.0350964	0.12378	0.09485	0.03833	-0.04199	-0.00275	0.023804
-5.84	0.0390015	0.131592	0.098755	0.042236	-0.03809	0.00116	0.02771
-5.73999	0.0331421	0.131592	0.098755	0.042236	-0.04395	0.00116	0.020691
-5.63998	0.0350934	0.137449	0.104612	0.048094	-0.04199	0.00116	0.021849
-5.53998	0.0292358	0.131592	0.098755	0.036377	-0.04785	-0.00861	0.015991
-5.43997	0.029238	0.131594	0.098757	0.032471	-0.04511	-0.00861	0.015991
-5.34	0.0362549	0.132751	0.111633	0.03949	-0.04279	-0.00159	0.02301
-5.23999	0.0409546	0.133545	0.120239	0.04419	-0.03809	0.00311	0.021851
-5.13998	0.035097	0.139406	0.120241	0.044191	-0.04394	0.00311	0.017946
-5.03998	0.0370495	0.143312	0.1261	0.04419	-0.04199	0.00311	0.023805
-4.93997	0.0507172	0.143308	0.135861	0.053955	-0.04395	0.00311	0.02771
-4.84	0.0409546	0.133545	0.130005	0.04419	-0.05762	-0.00665	0.012085
-4.73999	0.0409546	0.127686	0.130005	0.03717	-0.06348	-0.00665	0.017944
-4.63998	0.0468152	0.12964	0.135865	0.038331	-0.06152	-0.000793	0.017946
-4.53998	0.0448626	0.133547	0.139772	0.042236	-0.06348	-0.00275	0.017946
-4.43997	0.0468169	0.133548	0.145633	0.042236	-0.06152	-0.000793	0.023804
-4.34	0.0507202	0.139404	0.149536	0.048096	-0.05762	0.00897	0.02771
-4.23999	0.0565796	0.143311	0.155396	0.052002	-0.05176	0.018738	0.033569
-4.13998	0.0448626	0.133547	0.143679	0.042238	-0.06347	0.00116	0.021852
-4.03998	0.0409576	0.132388	0.145633	0.042236	-0.06152	0	0.023807
-3.93997	0.0468122	0.137449	0.155394	0.048096	-0.05762	0.00507	0.02771
-3.84	0.0339355	0.135498	0.142517	0.036377	-0.0744	-0.000793	0.017944
-3.73999	0.0303955	0.138611	0.144836	0.03949	-0.07208	0.000366	0.019104
-3.63998	0.0370483	0.137451	0.149536	0.04419	-0.06738	0.00702	0.018738
-3.53998	0.0429107	0.123782	0.155398	0.040283	-0.07715	0.00116	0.014041
-3.43997	0.0487701	0.133548	0.159305	0.04419	-0.06152	0.00702	0.017944
-3.34	0.0526733	0.133545	0.165161	0.04419	-0.05762	0.016785	0.023804
-3.23999	0.0487671	0.129639	0.165161	0.040283	-0.06152	0.016785	0.033569
-3.13998	0.0526763	0.132388	0.16907	0.043033	-0.05761	0.016785	0.037479
-3.03998	0.0526785	0.131597	0.169073	0.042236	-0.05762	0.020691	0.037481
-2.93997	0.0596968	0.132756	0.176091	0.049255	-0.03888	0.02771	0.050354
-2.84	0.0632324	0.133545	0.180786	0.063721	-0.03418	0.03241	0.05896
-2.73999	0.0526733	0.129639	0.17688	0.059815	-0.03925	0.028503	0.055054
-2.63998	0.0585372	0.139409	0.18549	0.063725	-0.03613	0.037109	0.058965
-2.53998	0.0577484	0.13862	0.178049	0.057861	-0.03497	0.037476	0.065988
-2.43997	0.0682989	0.151917	0.190552	0.061768	-0.02051	0.061707	0.083191
-2.34	0.0495605	0.123779	0.17688	0.050049	-0.03809	0.048035	0.064819
-2.23999	0.0350952	0.112061	0.146423	0.019592	-0.06464	0.040222	0.057007
-2.13998	0.0350904	0.112056	0.141719	0.010982	-0.0752	0.034363	0.060908
-2.03998	0.0097	0.090568	0.10656	-0.0105	-0.10059	0.014832	0.035515
-1.93997	-0.0137371	0.071041	0.077266	-0.03003	-0.11816	-0.02032	0.000366
-1.84	-0.0176392	0.057373	0.075317	-0.05347	-0.14356	-0.034	-0.034
-1.73999	-0.0293579	0.020264	0.059692	-0.0769	-0.16699	-0.0672	-0.06213
-1.63998	-0.0117714	0.014413	0.068673	-0.08666	-0.17089	-0.06134	-0.05901
-1.53998	-0.0606031	-0.04534	0.100713	-0.06323	-0.14356	-0.04376	-0.03674
-1.43997	-0.123021	-0.14371	0.11642	-0.06323	-0.14746	-0.0379	-0.03088
-1.34	0.0831299	-0.01605	0.374939	0.192627	0.110352	0.207031	0.231628
-1.23999	0.322205	0.119507	0.622192	0.458252	0.353333	0.46405	0.492554
-1.13998	0.518401	0.21646	0.834013	0.673979	0.585051	0.673035	0.725066
-1.03998	0.647459	0.343565	1.04431	0.899658	0.834961	0.923828	0.954526
-0.939972	1.06184	0.902107	1.76691	1.6145	1.56543	1.65741	1.68512
-0.839996	1.0816	1.15894	2.27692	2.10828	2.0885	2.20197	2.25275
-0.73999	0.937012	1.22412	2.48859	2.40668	2.34784	2.47888	2.50269
-0.639984	0.785831	1.15308	2.44446	2.37738	2.33417	2.48083	2.47889
-0.539978	0.717896	1.09564	2.35577	2.32269	2.33337	2.4574	2.44019
-0.439972	0.648417	1.16245	2.26908	2.30823	2.24042	2.35388	2.41559
-0.339996	0.673767	1.22772	2.39606	2.43524	2.21509	2.28949	2.49805
-0.23999	1.48279	1.88629	3.10266	2.99268	3.00568	2.77423	2.95544
-0.139984	1.82809	2.52187	3.39333	3.21218	3.28347	3.31293	3.54494
-0.039978	1.48764	2.4802	3.27744	3.24103	3.26538	2.85193	3.43143
0.0600281	2.16978	-0.2646	3.25334	0.814941	0.139282	-15.8238	-21.8011
0.160004	1.33667	-5.57855	-2.75128	-9.98706	-16.1611	-43.6617	-71.3871
0.26001	-1.17816	-8.05786	-9.99261	-17.6339	-30.0635	-56.7711	-102.01
0.360016	-2.38933	-7.88542	-12.1565	-19.1443	-34.1668	-55.9543	-99.7362
0.460022	-2.28343	-7.08971	-11.3713	-17.4601	-32.1432	-51.5692	-91.4123
0.560028	-1.99783	-6.48373	-10.417	-16.1625	-29.3561	-47.2195	-85.1188
0.660004	-1.76959	-5.89423	-9.47821	-14.9277	-27.1084	-43.2629	-78.1055
0.76001	-1.73987	-5.34888	-8.83521	-13.7585	-24.744	-38.7512	-70.55
0.860016	-1.58029	-5.01114	-7.93149	-12.4509	-22.1	-34.2664	-62.2561
0.960022	-1.49826	-4.50723	-7.29751	-11.2242	-19.8014	-30.0203	-54.8502
1.06003	-1.40604	-4.12241	-6.59744	-10.0191	-17.6522	-26.216	-47.6309
1.16	-1.22583	-3.73364	-5.90436	-8.81244	-15.7986	-22.8895	-41.6168
1.26001	-0.970398	-3.30518	-5.34387	-7.83044	-13.8447	-19.9653	-36.6923
1.36002	-1.1173	-3.19072	-4.88018	-7.26128	-12.5167	-17.8597	-32.3989
1.46002	-0.955557	-2.71648	-4.38524	-6.39795	-11.1603	-15.5418	-28.7766
1.56003	-0.689158	-2.32826	-3.91499	-5.70422	-9.83453	-13.6031	-25.5473
1.66	-0.69812	-2.08716	-3.61218	-5.19879	-8.82361	-12.0043	-22.8145
1.76001	-0.634033	-1.91724	-3.31409	-4.69135	-7.91504	-10.5433	-20.3551
1.86002	-0.50054	-1.69854	-2.90838	-4.21099	-7.12017	-9.3512	-18.0856
1.96002	-0.495466	-1.60557	-2.57316	-3.87848	-6.23303	-8.08246	-16.1462
2.06003	-0.474363	-1.53723	-2.30951	-3.51361	-5.64081	-7.00903	-14.3481
2.16	-0.493408	-1.46063	-2.15906	-3.10345	-5.09863	-6.27502	-12.8528
2.26001	-0.499268	-1.43951	-1.98248	-2.89447	-4.71857	-5.52698	-11.4121
2.36002	-0.384858	-1.31491	-1.84311	-2.5961	-4.2424	-4.73364	-10.0411
2.46002	-0.382891	-1.1653	-1.64266	-2.43201	-3.83301	-3.96722	-9.07271
2.56003	-0.315689	-1.07582	-1.49928	-2.24371	-3.37012	-3.34613	-8.02271
2.66	-0.286377	-0.92426	-1.34692	-1.98041	-3.01544	-2.86249	-7.11212
2.76001	-0.313354	-0.86725	-1.20203	-1.79218	-2.66351	-2.4801	-6.3844
2.86002	-0.341085	-0.8481	-1.13875	-1.65035	-2.43813	-1.99689	-5.70437
2.96002	-0.321555	-0.83364	-1.01687	-1.48547	-2.24786	-1.6922	-5.0422
3.06003	-0.32625	-0.82936	-0.98641	-1.41595	-2.05017	-1.39026	-4.50665
3.16	-0.312561	-0.8266	-0.96375	-1.33197	-1.81464	-1.08832	-4.0426
3.26001	-0.289124	-0.77271	-0.91412	-1.20386	-1.5697	-0.78827	-3.60785
3.36002	-0.259835	-0.72584	-0.89149	-1.14448	-1.37013	-0.51093	-3.18208
3.46002	-0.216868	-0.67817	-0.8321	-1.08704	-1.27478	-0.26013	-2.77778
3.56003	-0.199287	-0.63404	-0.78407	-1.03784	-1.1701	0.033203	-2.41797
3.66	-0.203186	-0.57623	-0.72937	-0.97534	-1.03339	0.240234	-2.11255
3.76001	-0.181702	-0.52661	-0.6532	-0.88159	-0.92481	0.486328	-1.84766
3.86002	-0.165291	-0.49653	-0.58796	-0.7851	-0.83338	0.619934	-1.61054
3.96002	-0.156314	-0.461	-0.53095	-0.71362	-0.74121	0.728516	-1.35627
4.06003	-0.1493	-0.43092	-0.49696	-0.65308	-0.63379	0.857422	-1.16211
4.16	-0.149658	-0.43402	-0.48053	-0.60346	-0.52557	0.996887	-0.94727
4.26001	-0.146545	-0.39966	-0.43915	-0.52106	-0.41504	1.10156	-0.74689
4.36002	-0.134831	-0.38679	-0.40906	-0.48121	-0.31739	1.20624	-0.52814
4.46002	-0.135623	-0.36646	-0.37	-0.42651	-0.2334	1.28632	-0.38166
4.56003	-0.128968	-0.35864	-0.33954	-0.38745	-0.14356	1.4035	-0.20978
4.66	-0.113342	-0.336	-0.31531	-0.33551	-0.05762	1.51953	-0.06329
4.76001	-0.098877	-0.32074	-0.28796	-0.29681	0.027161	1.64453	0.128113
4.86002	-0.0899107	-0.31061	-0.24891	-0.24372	0.077143	1.73163	0.235529
4.96002	-0.0985119	-0.30591	-0.24384	-0.21558	0.117371	1.79022	0.338256
5.06003	-0.0879538	-0.29419	-0.21179	-0.19019	0.186523	1.89569	0.471069
5.16	-0.0891113	-0.27075	-0.17975	-0.15228	0.242004	1.97852	0.591797
5.26001	-0.0801392	-0.25513	-0.15009	-0.11481	0.301758	2.05975	0.707397
5.36002	-0.0703777	-0.24146	-0.12977	-0.09058	0.341976	2.13007	0.822628
5.46002	-0.0789813	-0.24341	-0.11884	-0.06519	0.379883	2.20624	0.92108
5.56003	-0.068418	-0.23248	-0.09851	-0.03082	0.432617	2.26874	1.00623
5.66	-0.0567017	-0.20435	-0.0661	0.00122	0.491211	2.35077	1.09998
5.76001	-0.0422363	-0.18481	-0.03717	0.042236	0.530273	2.40625	1.19257
5.86002	-0.0391235	-0.17505	-0.02234	0.065674	0.563477	2.45624	1.2785
5.96002	-0.0391235	-0.16138	0.000305	0.104736	0.610352	2.52655	1.37146
6.06003	-0.0321045	-0.14459	0.02063	0.135193	0.65918	2.591	1.45544
6.16	-0.0176392	-0.12427	0.04718	0.165283	0.698242	2.6496	1.54724
6.26001	-0.0234985	-0.1106	0.065552	0.178955	0.744324	2.69647	1.60388
6.36002	-0.0215454	-0.11255	0.090942	0.215271	0.780273	2.75507	1.66443
6.46002	-0.00788	-0.09577	0.101864	0.229736	0.803711	2.81171	1.74255
6.56003	-0.0207522	-0.10199	0.111267	0.244202	0.837708	2.8457	1.81561
6.66	-0.0117798	-0.08716	0.135864	0.264099	0.875977	2.9035	1.86365
6.76001	-0.00281	-0.06451	0.168274	0.305908	0.916199	2.95233	1.94257
6.86002	0.0116547	-0.05591	0.190549	0.325436	0.950192	3.00507	2.00622
6.96002	0.00189	-0.052	0.191711	0.336365	0.979492	3.03632	2.06482
7.06003	0.0175171	-0.05084	0.212036	0.366455	1.00879	3.10272	2.12537
7.16	0.0214233	-0.03442	0.221802	0.380127	1.03339	3.13007	2.18005
7.26001	0.0116577	-0.04028	0.232727	0.406677	1.05957	3.16132	2.22107
7.36002	0.021423	-0.02466	0.253051	0.427002	1.09082	3.216	2.28552
7.46002	0.0144011	-0.01294	0.275326	0.44928	1.11896	3.24414	2.33709
7.56003	0.0011	-0.01685	0.279602	0.453552	1.13184	3.28436	2.37421
7.66	0.0116577	-0.00317	0.299927	0.477783	1.15839	3.31366	2.42029
7.76001	0.0116577	-0.00201	0.310852	0.493408	1.18848	3.35468	2.48474
7.86002	0.0116583	0.00464	0.321412	0.51294	1.20801	3.38983	2.51599
7.96002	0.0116547	0.020261	0.348752	0.529724	1.2334	3.43671	2.55505
8.06003	0.0116577	0.027283	0.361633	0.546143	1.24902	3.45624	2.5863
8.16	0.0116577	0.030029	0.381958	0.565674	1.28143	3.49725	2.63904
8.26001	0.0202637	0.038635	0.40033	0.579346	1.29474	3.52539	2.67499
8.36002	0.0108643	0.043701	0.400696	0.594971	1.30957	3.54413	2.70544
8.46002	0.0214221	0.048766	0.421019	0.624268	1.33301	3.57538	2.7453
8.56003	0.0272839	0.055421	0.437806	0.635193	1.34473	3.60663	2.77576
8.66	0.031189	0.074951	0.462036	0.655518	1.37323	3.64374	2.82458
8.76001	0.031189	0.067139	0.471802	0.669189	1.37988	3.66522	2.85583
8.86002	0.0409516	0.078061	0.480771	0.685971	1.40918	3.68475	2.88513
8.96002	0.0311908	0.078859	0.491335	0.700439	1.42285	3.70428	2.90466
9.06003	0.0468122	0.090574	0.516722	0.719971	1.4541	3.74139	2.94373
9.16	0.0409546	0.099548	0.525696	0.727783	1.46893	3.76483	2.97302
9.26001	0.0507202	0.115967	0.538208	0.760193	1.49902	3.79022	3.0238
9.36002	0.0635974	0.129637	0.563597	0.790282	1.52051	3.82733	3.05896
9.46002	0.0604867	0.135499	0.572572	0.802002	1.5459	3.84296	3.08435
9.56003	0.0729966	0.138243	0.591734	0.81958	1.56232	3.875	3.11523
9.66	0.078064	0.14447	0.590942	0.835205	1.5744	3.90155	3.13123
9.76001	0.0761108	0.158936	0.611633	0.854736	1.61035	3.92499	3.17029
9.86002	0.0722064	0.155031	0.616335	0.858644	1.61426	3.94452	3.19373
9.96002	0.0819702	0.168701	0.631958	0.891052	1.64551	3.96991	3.23279
10.06	0.076112	0.173768	0.647584	0.905518	1.65918	3.99139	3.25037
10.16	0.0897827	0.184326	0.670227	0.919189	1.68964	4.01483	3.28748
10.26	0.105408	0.203857	0.690552	0.94574	1.70996	4.03436	3.31677
10.36	0.0936908	0.208925	0.690554	0.950441	1.71973	4.04413	3.33631
10.46	0.106567	0.219482	0.711243	0.981689	1.75488	4.07147	3.37146
10.56	0.11127	0.215579	0.727664	0.993408	1.76855	4.091	3.39178
10.66	0.117126	0.233154	0.751099	1.0141	1.80371	4.13007	3.42224
10.76	0.115173	0.237061	0.762024	1.03442	1.81268	4.12811	3.44568
10.86	0.11127	0.244083	0.772586	1.04419	1.81934	4.14178	3.45935
10.96	0.117126	0.254639	0.790161	1.06372	1.85449	4.18085	3.4906
11.06	0.121036	0.264408	0.790165	1.08441	1.86816	4.19061	3.51208
11.16	0.138611	0.285889	0.811646	1.10669	1.89551	4.22186	3.54529
11.26	0.142517	0.285095	0.82843	1.12622	1.90918	4.24335	3.56287
11.36	0.138612	0.289796	0.833131	1.13599	1.92987	4.26288	3.58319
11.46	0.146422	0.299559	0.846801	1.16058	1.9502	4.28632	3.59607
11.56	0.132751	0.30542	0.851868	1.16138	1.95996	4.30194	3.61365
11.66	0.138611	0.30542	0.862427	1.16724	1.96973	4.32343	3.63123
11.76	0.152283	0.320251	0.881958	1.19653	2.00488	4.34296	3.66248
11.86	0.152283	0.326904	0.897583	1.20551	2.01855	4.36249	3.68982
11.96	0.148379	0.336673	0.912418	1.22583	2.02948	4.37225	3.71131
12.06	0.162048	0.344482	0.932739	1.2395	2.05566	4.40155	3.73474
12.16	0.162048	0.354248	0.942505	1.24536	2.06934	4.42108	3.75232
12.26	0.158142	0.359314	0.940552	1.26489	2.0791	4.4328	3.76208
12.36	0.171814	0.360107	0.971008	1.27856	2.10449	4.45624	3.79218
12.46	0.171814	0.365967	0.971802	1.28558	2.11816	4.4621	3.80701
12.56	0.178836	0.375735	0.98157	1.30005	2.13965	4.48163	3.82654
12.66	0.183533	0.387451	1.0011	1.31567	2.16034	4.50116	3.84216
12.76	0.183533	0.39447	1.01202	1.33521	2.17676	4.52264	3.86365
12.86	0.183533	0.39917	1.02258	1.33911	2.19043	4.52655	3.88123
12.96	0.183533	0.395264	1.02258	1.34027	2.2002	4.54218	3.89685
13.06	0.183533	0.405029	1.0304	1.35669	2.20996	4.55194	3.90857
13.16	0.177673	0.408936	1.04132	1.3645	2.21973	4.56171	3.9281
13.26	0.18158	0.415955	1.05188	1.37817	2.22949	4.58124	3.94061
13.36	0.191345	0.428467	1.06555	1.3938	2.25018	4.60272	3.95935
13.46	0.191345	0.428467	1.07141	1.40863	2.27051	4.61249	3.98083
13.56	0.197205	0.434326	1.08118	1.41528	2.28027	4.63202	3.9906
13.66	0.201111	0.438232	1.0921	1.41919	2.2959	4.63593	4.01208
13.76	0.201111	0.428467	1.10266	1.43481	2.30957	4.64178	4.02185
13.86	0.201114	0.434329	1.10462	1.43872	2.31348	4.66132	4.03162
13.96	0.201111	0.449158	1.12024	1.45435	2.3291	4.67499	4.05115
14.06	0.206972	0.449953	1.13001	1.46918	2.33887	4.6828	4.05975
14.16	0.216736	0.459717	1.14679	1.48169	2.35565	4.69843	4.0863
14.26	0.220642	0.467529	1.16125	1.49927	2.37012	4.71484	4.09998
14.36	0.220642	0.467529	1.16516	1.50513	2.38965	4.71991	4.10974
14.46	0.220642	0.467529	1.17102	1.50903	2.39941	4.72968	4.11951
14.56	0.216739	0.474552	1.17493	1.52582	2.40918	4.73944	4.14099
14.66	0.232361	0.490967	1.19171	1.54028	2.43066	4.76678	4.16248
14.76	0.232361	0.490967	1.21204	1.55005	2.44043	4.77264	4.17224
14.86	0.232363	0.490969	1.21594	1.55591	2.4502	4.78241	4.18201
14.96	0.238221	0.500734	1.22766	1.57544	2.46582	4.79218	4.20038
15.06	0.242126	0.508545	1.24133	1.57935	2.47363	4.80194	4.21326
15.16	0.242126	0.508545	1.2464	1.58911	2.48065	4.81171	4.22302
15.26	0.247986	0.515564	1.25891	1.59613	2.49707	4.82147	4.23279
15.36	0.251892	0.526123	1.27258	1.60083	2.51074	4.84296	4.24255
15.46	0.251892	0.530029	1.28235	1.61646	2.52051	4.85272	4.25232
15.56	0.251892	0.530029	1.28625	1.62036	2.53027	4.85663	4.25427
15.66	0.251892	0.530029	1.30304	1.63013	2.53418	4.86249	4.26288
15.76	0.261658	0.543701	1.32141	1.63989	2.5498	4.88202	4.28162
15.86	0.267518	0.553468	1.33118	1.64575	2.56543	4.89178	4.29724
15.96	0.271423	0.558533	1.34094	1.65942	2.5791	4.90155	4.31091
16.06	0.271425	0.559328	1.34485	1.66449	2.58301	4.91522	4.32068
16.16	0.277283	0.565186	1.35773	1.68481	2.59589	4.92889	4.3363
16.26	0.281189	0.569092	1.36633	1.68872	2.61035	4.93671	4.35388
16.36	0.281189	0.569092	1.37219	1.69849	2.62012	4.94257	4.36365
16.46	0.281191	0.574953	1.3761	1.69849	2.62402	4.95233	4.37226
16.56	0.28705	0.584718	1.39758	1.71411	2.63574	4.96094	4.38123
16.66	0.290955	0.58783	1.40344	1.71802	2.64941	4.96991	4.38318
16.76	0.294861	0.598389	1.42023	1.74457	2.66309	4.98944	4.40271
16.86	0.290957	0.598391	1.42493	1.74927	2.66895	4.99335	4.41248
16.96	0.297975	0.611269	1.43781	1.76605	2.68573	5.00818	4.42926
17.06	0.302673	0.619873	1.44641	1.77075	2.69434	5.00702	4.44373
17.16	0.302673	0.619873	1.45227	1.77075	2.69043	5.01288	4.45349
17.26	0.302673	0.619873	1.45734	1.78638	2.70135	5.01678	4.4621
17.36	0.308534	0.626893	1.46985	1.7973	2.71192	5.0285	4.46912
17.46	0.322205	0.641357	1.48157	1.81177	2.72168	5.03632	4.48279
17.56	0.322206	0.645265	1.48548	1.80981	2.73145	5.04218	4.49255
17.66	0.328064	0.655029	1.49719	1.82544	2.74121	5.05194	4.49451
17.76	0.33197	0.658936	1.50616	1.82935	2.75098	5.06171	4.50427
17.86	0.337831	0.664796	1.52258	1.83521	2.7666	5.07343	4.5199
17.96	0.335876	0.668701	1.53235	1.84888	2.78027	5.08319	4.52069
18.06	0.331972	0.668703	1.53626	1.84888	2.78418	5.0871	4.53357
18.16	0.33783	0.668701	1.54797	1.85474	2.78613	5.08905	4.53748
18.26	0.341736	0.67572	1.55579	1.86957	2.7998	5.09686	4.55115
18.36	0.341738	0.678469	1.55579	1.87036	2.80371	5.10272	4.56091
18.46	0.347596	0.694093	1.57843	1.88599	2.81543	5.11835	4.56287
18.56	0.351501	0.697998	1.58508	1.88989	2.82324	5.125	4.57263
18.66	0.351501	0.697998	1.59094	1.89966	2.83026	5.12421	4.57343
18.76	0.351501	0.703857	1.60071	1.90552	2.84668	5.13593	4.58826
18.86	0.351501	0.707764	1.60461	1.90942	2.85449	5.14569	4.59021
18.96	0.351503	0.708925	1.61164	1.91919	2.84863	5.14569	4.59998
19.06	0.357362	0.715577	1.63196	1.92426	2.86426	5.15741	4.60779
19.16	0.371033	0.719482	1.63586	1.93872	2.87793	5.16522	4.6156
19.26	0.371033	0.719482	1.63586	1.93872	2.88184	5.17108	4.61365
19.36	0.371034	0.735109	1.64758	1.94458	2.89356	5.18085	4.62927
19.46	0.371035	0.737063	1.65344	1.95825	2.8916	5.17499	4.63007
19.56	0.378053	0.744081	1.67023	1.96527	2.90448	5.18787	4.63824
19.66	0.382751	0.748779	1.68195	1.96997	2.91895	5.19647	4.65271
19.76	0.382751	0.749939	1.68665	1.97974	2.92285	5.19727	4.65466
19.86	0.381593	0.756593	1.69251	1.98676	2.93573	5.20819	4.66443
19.96	0.3808	0.7605	1.70227	1.99536	2.94434	5.20624	4.66248
20.06	0.398378	0.766359	1.7218	1.99731	2.94629	5.21796	4.67029
20.16	0.402283	0.770264	1.73157	2.01099	2.9541	5.22577	4.6828
20.26	0.402283	0.768311	1.73663	2.01099	2.95996	5.22577	4.68005
20.36	0.408143	0.774171	1.74329	2.02661	2.96973	5.22772	4.69959
20.46	0.406191	0.787844	1.7511	2.02856	2.97949	5.23553	4.70154
20.56	0.408143	0.793702	1.76087	2.04419	2.98535	5.24725	4.7113
20.66	0.412048	0.798767	1.77454	2.0481	2.99316	5.25507	4.71326
20.76	0.412048	0.799561	1.77454	2.04224	2.99902	5.25702	4.7113
20.86	0.41205	0.805421	1.7804	2.05396	3.00879	5.25897	4.72577
20.96	0.421814	0.809326	1.79132	2.05902	3.01855	5.26678	4.73083
21.06	0.421816	0.809328	1.79602	2.06958	3.0127	5.27264	4.73279
21.16	0.421814	0.824951	1.81165	2.07544	3.02441	5.27148	4.73669
21.26	0.421814	0.826904	1.81555	2.08911	3.03223	5.28046	4.75037
21.36	0.427675	0.832765	1.82727	2.08911	3.04511	5.29022	4.75818
21.46	0.431582	0.847597	1.83509	2.09888	3.04395	5.29999	4.76013
21.56	0.432741	0.84955	1.85303	2.1059	3.05682	5.31091	4.77496
21.66	0.433533	0.850342	1.85657	2.12036	3.06543	5.31171	4.77966
21.76	0.433533	0.850342	1.85657	2.12036	3.07129	5.31561	4.7785
21.86	0.433535	0.850344	1.86243	2.13129	3.06543	5.31561	4.77185
21.96	0.439393	0.856202	1.87219	2.13599	3.07715	5.31757	4.77966
22.06	0.437439	0.860107	1.88586	2.14966	3.08496	5.32733	4.79333
22.16	0.433533	0.869873	1.88586	2.14966	3.08496	5.33319	4.79138
22.26	0.449158	0.875732	1.89874	2.16528	3.08691	5.33319	4.79919
22.36	0.453064	0.878845	1.90735	2.16919	3.09473	5.3371	4.80585
22.46	0.453066	0.889406	1.90735	2.1731	3.10059	5.34296	4.8031
22.56	0.453065	0.895265	1.92297	2.17505	3.09863	5.35272	4.80701
22.66	0.453064	0.893311	1.93079	2.18872	3.1084	5.35272	4.81287
22.76	0.453064	0.889404	1.93469	2.18988	3.1123	5.35547	4.82263
22.86	0.458925	0.895265	1.94055	2.19653	3.12402	5.35077	4.82068
22.96	0.456973	0.908939	1.94562	2.20435	3.12793	5.36053	4.82263
23.06	0.46283	0.918701	1.96594	2.21021	3.1416	5.37421	4.83319
23.16	0.472595	0.918701	1.96594	2.21997	3.1416	5.36444	4.83044
23.26	0.472595	0.918701	1.96594	2.21997	3.13885	5.37225	4.84021
23.36	0.465578	0.922609	1.9718	2.22974	3.14356	5.36639	4.84216
23.46	0.466737	0.923768	1.99133	2.22974	3.15527	5.37811	4.84607
23.56	0.470642	0.928467	1.99524	2.2395	3.16309	5.38593	4.84607
23.66	0.470642	0.928467	1.99445	2.23755	3.15918	5.37616	4.84412
23.76	0.470642	0.928467	1.99524	2.24731	3.16309	5.38202	4.84216
23.86	0.476503	0.934327	2.01087	2.24732	3.17481	5.39178	4.85663
23.96	0.484314	0.938232	2.02063	2.25824	3.17285	5.39178	4.86169
24.06	0.480408	0.947998	2.02454	2.25903	3.17871	5.39453	4.85193
24.16	0.480408	0.947998	2.02454	2.2688	3.18262	5.39374	4.85583
24.26	0.486267	0.955017	2.0304	2.27466	3.18457	5.39569	4.85583
24.36	0.484314	0.957764	2.04407	2.27856	3.19238	5.4035	4.86169
24.46	0.480408	0.967529	2.04523	2.28247	3.19824	5.41132	4.86365
24.56	0.48041	0.967531	2.05188	2.27856	3.19238	5.40546	4.86053
24.66	0.487427	0.974548	2.06281	2.29535	3.20526	5.41248	4.87653
24.76	0.492126	0.979248	2.07727	2.30005	3.21387	5.42303	4.88318
24.86	0.505798	0.989014	2.08508	2.31372	3.22089	5.42694	4.89099
24.96	0.501892	0.998779	2.08508	2.31097	3.22559	5.42694	4.89294
25.06	0.501892	0.999939	2.08508	2.32153	3.22168	5.42303	4.89099
25.16	0.501892	1.00073	2.08624	2.32544	3.22559	5.42694	4.88708
25.26	0.507751	1.00659	2.10266	2.32544	3.2373	5.43866	4.88983
25.36	0.505798	1.0105	2.10657	2.33911	3.24512	5.43555	4.89099
25.46	0.501892	1.02026	2.10657	2.33911	3.2334	5.44061	4.89294
25.56	0.501892	1.01831	2.11243	2.34302	3.23926	5.43475	4.89099
25.66	0.501892	1.01831	2.12024	2.33911	3.24902	5.43475	4.89294
25.76	0.501892	1.03394	2.12805	2.35474	3.24902	5.44647	4.89685
25.86	0.511658	1.03784	2.13507	2.35864	3.25879	5.44452	4.90271
25.96	0.511658	1.039	2.13586	2.36255	3.2627	5.43475	4.8988
26.06	0.511661	1.0398	2.14563	2.3598	3.25293	5.44257	4.89178
26.16	0.515564	1.05347	2.1554	2.37036	3.26855	5.45624	4.90271
26.26	0.517517	1.06128	2.16125	2.38599	3.26855	5.45233	4.90662
26.36	0.521423	1.06323	2.17493	2.38403	3.27832	5.4621	4.91248
26.46	0.521423	1.05933	2.18079	2.38989	3.28223	5.45624	4.91052
26.56	0.521425	1.06909	2.18469	2.38989	3.27948	5.4621	4.91248
26.66	0.521423	1.073	2.19171	2.39966	3.29004	5.47186	4.91638
26.76	0.531189	1.0769	2.19641	2.39771	3.28418	5.46484	4.92224
26.86	0.531189	1.08783	2.20618	2.40747	3.29004	5.46991	4.92303
26.96	0.531189	1.08862	2.20422	2.40161	3.28418	5.46405	4.92029
27.06	0.531191	1.08277	2.21399	2.40747	3.29004	5.46405	4.92224
27.16	0.537048	1.08472	2.21985	2.41333	3.2998	5.466	4.92615
27.26	0.533936	1.09839	2.22375	2.42114	3.2998	5.47382	4.93201
27.36	0.538998	1.10815	2.23352	2.42816	3.31347	5.48553	4.93396
27.46	0.529241	1.09839	2.23468	2.42896	3.29785	5.47186	4.92225
27.56	0.544862	1.11401	2.2511	2.43872	3.31738	5.49139	4.93475
27.66	0.548767	1.11597	2.255	2.44849	3.32129	5.48553	4.93982
27.76	0.548767	1.12689	2.26477	2.44849	3.32715	5.49139	4.94958
27.86	0.548767	1.12769	2.26477	2.45239	3.32129	5.4953	4.93982
27.96	0.548769	1.12769	2.26477	2.45825	3.32715	5.48438	4.94959
28.06	0.548768	1.14331	2.2804	2.46411	3.32715	5.4953	4.94568
28.16	0.548767	1.14722	2.29132	2.47778	3.33691	5.49335	4.94568
28.26	0.548767	1.14722	2.28821	2.47192	3.34082	5.49335	4.95154
28.36	0.548767	1.14136	2.29993	2.46802	3.33691	5.48944	4.94763
28.46	0.548769	1.13745	2.30383	2.47192	3.34082	5.49335	4.95429
28.56	0.554628	1.15308	2.30969	2.4848	3.34668	5.49921	4.9574
28.66	0.562439	1.15698	2.32336	2.48169	3.34082	5.49921	4.95935
28.76	0.558533	1.15814	2.32336	2.48755	3.34784	5.50507	4.9613
28.86	0.565553	1.17572	2.33038	2.48871	3.35956	5.50232	4.96637
28.96	0.570251	1.17847	2.34485	2.49927	3.36035	5.51288	4.97302
29.06	0.570251	1.17847	2.34601	2.50903	3.36426	5.50702	4.97107
29.16	0.564392	1.18237	2.3468	2.50317	3.35449	5.50586	4.97186
29.26	0.560486	1.17847	2.35657	2.50903	3.36035	5.50116	4.97302
29.36	0.566346	1.18433	2.36243	2.51489	3.37012	5.51093	4.97693
29.46	0.570251	1.18823	2.36438	2.52271	3.36426	5.51093	4.97693
29.56	0.570251	1.198	2.36438	2.52856	3.37012	5.51483	4.97107
29.66	0.570251	1.19916	2.37415	2.52271	3.37402	5.50507	4.97302
29.76	0.564392	1.19995	2.37415	2.52856	3.36816	5.51093	4.97107
29.86	0.566346	1.20581	2.38117	2.52857	3.37793	5.51093	4.97772
29.96	0.570251	1.21948	2.39563	2.53949	3.38184	5.52069	4.97888
30.06	0.570251	1.21753	2.39563	2.55005	3.3877	5.51483	4.98083
30.16	0.570251	1.22729	2.4054	2.54419	3.38184	5.52069	4.97693
30.26	0.580017	1.23706	2.41516	2.55981	3.3916	5.53436	4.98083
30.36	0.585878	1.24683	2.42102	2.56958	3.40332	5.53046	4.99646
30.46	0.601501	1.24683	2.43469	2.56958	3.40137	5.53046	4.9906
30.56	0.595642	1.24799	2.43469	2.57349	3.40137	5.53632	4.99255
30.66	0.591736	1.25854	2.4339	2.57935	3.3916	5.53516	4.98944
30.76	0.597595	1.2644	2.45032	2.58911	3.40332	5.53632	4.99646
30.86	0.601501	1.26245	2.45422	2.59888	3.41113	5.54413	5.00232
30.96	0.601501	1.26831	2.46399	2.59106	3.40137	5.53436	4.99451
31.06	0.601503	1.26831	2.46399	2.59692	3.40137	5.54022	4.99255
31.16	0.607361	1.27417	2.47961	2.60669	3.41425	5.54022	4.99646
31.26	0.611267	1.28784	2.48352	2.60669	3.41309	5.54413	5.00232
31.36	0.611267	1.28003	2.48938	2.6106	3.41309	5.54022	4.99921
31.46	0.611267	1.28589	2.49719	2.61646	3.41895	5.54413	5.00037
31.56	0.611269	1.28589	2.49445	2.6106	3.41309	5.53436	4.99841
31.66	0.617126	1.29291	2.5011	2.62347	3.4248	5.54608	5.00623
31.76	0.615173	1.29175	2.52063	2.62231	3.43262	5.55389	5.0199
31.86	0.611267	1.28784	2.52454	2.62817	3.42285	5.54297	5.01013
31.96	0.611272	1.29761	2.52454	2.63208	3.42871	5.54999	5.0199
32.06	0.628846	1.31519	2.55188	2.64575	3.4502	5.56171	5.02771
32.16	0.632751	1.31909	2.55383	2.65356	3.44434	5.55585	5.03241
32.26	0.632751	1.323	2.56476	2.65942	3.44434	5.56171	5.04138
32.36	0.632754	1.31909	2.56555	2.65357	3.4502	5.55585	5.02576
32.46	0.639772	1.32611	2.57257	2.66644	3.46112	5.56287	5.03864
32.56	0.64447	1.34058	2.58704	2.66528	3.4541	5.56366	5.03357
32.66	0.64447	1.33276	2.58704	2.67114	3.45996	5.56757	5.04333
32.76	0.64447	1.33978	2.5968	2.66528	3.46387	5.57343	5.03357
32.86	0.64447	1.33472	2.5968	2.67114	3.4541	5.56757	5.03552
32.96	0.644472	1.33081	2.5968	2.67505	3.4541	5.56757	5.03241
33.06	0.650331	1.34644	2.61359	2.67505	3.46582	5.56952	5.03943
33.16	0.654236	1.35034	2.61829	2.68286	3.46387	5.57617	5.04138
33.26	0.654236	1.35034	2.62805	2.68286	3.46387	5.57538	5.04333
33.36	0.654236	1.35425	2.62805	2.68011	3.46973	5.57147	5.04529
33.46	0.654238	1.35034	2.63782	2.68481	3.47363	5.57733	5.04334
33.56	0.660096	1.3562	2.64172	2.69653	3.46973	5.57343	5.05115
33.66	0.664001	1.36987	2.64563	2.69458	3.47363	5.56757	5.0531
33.76	0.664001	1.36401	2.6554	2.70044	3.48065	5.57343	5.05389
33.86	0.664004	1.37104	2.6554	2.70435	3.48535	5.57733	5.05115
33.96	0.673767	1.37964	2.67609	2.70435	3.48535	5.57733	5.06287
34.06	0.673769	1.37378	2.67688	2.71021	3.49121	5.58319	5.06091
34.16	0.673767	1.37573	2.68274	2.71997	3.50098	5.58319	5.06873
34.26	0.673767	1.3894	2.69641	2.71997	3.49512	5.5871	5.06873
34.36	0.673767	1.3894	2.69641	2.72388	3.49512	5.58319	5.06873
34.46	0.673769	1.39331	2.70618	2.72974	3.50098	5.58594	5.06757
34.56	0.679628	1.39526	2.71204	2.72974	3.51074	5.58124	5.07263
34.66	0.683533	1.39917	2.72571	2.7395	3.50488	5.591	5.07654
34.76	0.693298	1.41284	2.72961	2.75317	3.51465	5.59491	5.08044
34.86	0.693298	1.40894	2.72491	2.74927	3.52051	5.59491	5.0824
34.96	0.6933	1.4187	2.73548	2.75317	3.52441	5.58514	5.08045
35.06	0.699159	1.42572	2.74133	2.76605	3.52051	5.59686	5.08826
35.16	0.703064	1.42261	2.755	2.76489	3.52441	5.59491	5.09412
35.26	0.703064	1.42847	2.755	2.76489	3.52441	5.59686	5.09216
35.36	0.703066	1.42847	2.76477	2.77075	3.53028	5.59296	5.09296
35.46	0.708925	1.43823	2.77063	2.77075	3.54004	5.60272	5.09607
35.56	0.712833	1.43824	2.77454	2.78052	3.53223	5.5957	5.10193
35.66	0.722595	1.45776	2.79523	2.79419	3.54785	5.60077	5.10193
35.76	0.728455	1.45776	2.80188	2.78833	3.55762	5.61053	5.10583
35.86	0.732361	1.45776	2.81555	2.7981	3.55176	5.61053	5.11169
35.96	0.732361	1.46753	2.81555	2.802	3.55176	5.61444	5.11365
36.06	0.732361	1.46167	2.82532	2.7981	3.55762	5.60468	5.11169
36.16	0.720642	1.45776	2.82532	2.802	3.55176	5.60468	5.11249
36.26	0.727661	1.47571	2.8421	2.80902	3.55878	5.60779	5.11676
36.36	0.742126	1.48511	2.85657	2.81958	3.57324	5.62616	5.13318
36.46	0.742126	1.4812	2.86047	2.82349	3.5791	5.61639	5.12341
36.56	0.742126	1.49097	2.85461	2.81958	3.57324	5.62225	5.13318
36.66	0.742126	1.48315	2.86554	2.82349	3.57324	5.61639	5.12341
36.76	0.747986	1.49487	2.87219	2.82935	3.5791	5.61133	5.13904
36.86	0.751892	1.49878	2.8761	2.82935	3.58301	5.6203	5.13318
36.96	0.751892	1.49292	2.88586	2.83325	3.57324	5.62616	5.13397
37.06	0.751894	1.49878	2.88587	2.83911	3.5791	5.61639	5.13123
37.16	0.757751	1.50464	2.90149	2.83911	3.58887	5.62811	5.13904
37.26	0.761658	1.50269	2.89954	2.84302	3.59277	5.62616	5.14099
37.36	0.771423	1.50854	2.91516	2.85278	3.60254	5.63593	5.14685
37.46	0.771425	1.51947	2.91516	2.8598	3.59277	5.62616	5.14685
37.56	0.777284	1.52026	2.93195	2.8606	3.60565	5.63788	5.15271
37.66	0.781189	1.53003	2.93665	2.87036	3.61426	5.63593	5.15076
37.76	0.781189	1.52417	2.94641	2.87427	3.61426	5.63593	5.15155
37.86	0.781189	1.53003	2.94055	2.8645	3.60449	5.63202	5.15271
37.96	0.781191	1.52808	2.94641	2.87036	3.61035	5.63593	5.15662
38.06	0.78705	1.53394	2.95032	2.88013	3.62012	5.63788	5.16248
38.16	0.790955	1.54175	2.96399	2.88989	3.62402	5.64453	5.16052
38.26	0.790955	1.53784	2.96399	2.8938	3.62402	5.63397	5.15076
38.36	0.790959	1.53199	2.97376	2.88208	3.61426	5.63397	5.15271
38.46	0.806581	1.55347	2.99054	2.89771	3.63574	5.64569	5.16638
38.56	0.810486	1.55737	2.99915	2.90747	3.64355	5.65546	5.17108
38.66	0.80072	1.56128	2.99524	2.90161	3.64355	5.64569	5.17224
38.76	0.80072	1.55737	3.005	2.90161	3.64355	5.64178	5.17029
38.86	0.806581	1.55737	3.01087	2.91333	3.6377	5.65155	5.1781
38.96	0.810486	1.5683	3.02454	2.92114	3.64746	5.65546	5.18005
39.06	0.810486	1.56909	3.02454	2.91138	3.65137	5.65155	5.18201
39.16	0.810486	1.573	3.0343	2.91724	3.65137	5.65546	5.18005
39.26	0.810486	1.56714	3.02844	2.92114	3.65137	5.64453	5.18201
39.36	0.810488	1.57105	3.0343	2.91138	3.65137	5.6496	5.1789
39.46	0.816349	1.573	3.04017	2.9231	3.65723	5.6496	5.18592
39.56	0.830017	1.59058	3.06476	2.94067	3.66699	5.66327	5.20154
39.66	0.830017	1.58667	3.0636	2.94067	3.6709	5.65936	5.19958
39.76	0.830017	1.58667	3.07336	2.94067	3.6709	5.66327	5.18982
39.86	0.835878	1.59644	3.07922	2.95355	3.67676	5.65936	5.20545
39.96	0.839783	1.59644	3.08704	2.95239	3.6709	5.66327	5.19958
40.06	0.839783	1.60034	3.08313	2.95239	3.67676	5.66913	5.20154
40.16	0.839783	1.59644	3.0929	2.95825	3.68066	5.66327	5.19958
40.26	0.839783	1.59058	3.0929	2.96216	3.68066	5.66522	5.2074
40.36	0.839786	1.5976	3.10266	2.9524	3.6709	5.66132	5.20819
40.46	0.849548	1.60229	3.10657	2.96802	3.68066	5.67383	5.21912
40.56	0.84955	1.60816	3.11359	2.97192	3.68652	5.66327	5.22107
40.66	0.856567	1.60931	3.13116	2.97894	3.69745	5.67615	5.22614
40.76	0.861267	1.61987	3.13586	2.9895	3.70215	5.67499	5.22107
40.86	0.861267	1.61206	3.13977	2.98364	3.69238	5.67499	5.22302
40.96	0.851501	1.61792	3.13586	2.98364	3.69238	5.68085	5.22693
41.06	0.851505	1.61206	3.14563	2.9895	3.69238	5.67499	5.23279
41.16	0.86322	1.62964	3.15735	3.00513	3.7041	5.68671	5.24255
41.26	0.86322	1.62378	3.16711	3.00513	3.7041	5.67694	5.24335
41.36	0.86322	1.62964	3.17688	2.99536	3.70996	5.6828	5.25037
41.46	0.863222	1.62378	3.17804	3.00122	3.7041	5.67694	5.25232
41.56	0.869081	1.6355	3.1886	3.01099	3.70996	5.6828	5.26013
41.66	0.872986	1.63354	3.18665	3.00317	3.71387	5.69452	5.26208
41.76	0.882751	1.64917	3.20618	3.0188	3.72363	5.69727	5.26208
41.86	0.882751	1.64331	3.20618	3.02271	3.72363	5.69647	5.26404
41.96	0.882751	1.64056	3.21008	3.02271	3.72363	5.69257	5.26208
42.06	0.882751	1.64526	3.20618	3.0188	3.72363	5.69647	5.26404
42.16	0.872986	1.64136	3.21594	3.02271	3.71387	5.68671	5.26093
42.26	0.878845	1.65112	3.2218	3.02856	3.71973	5.69843	5.2738
42.36	0.892517	1.65894	3.24524	3.03949	3.7334	5.70624	5.28162
42.46	0.892517	1.66284	3.24524	3.04419	3.7334	5.70624	5.28357
42.56	0.892517	1.65894	3.24915	3.04419	3.7334	5.70233	5.28162
42.66	0.892517	1.6687	3.25616	3.05005	3.74042	5.70624	5.28357
42.76	0.902283	1.67261	3.26672	3.06372	3.75488	5.716	5.29724
42.86	0.902283	1.67847	3.27063	3.06372	3.75488	5.70508	5.3031
42.96	0.902283	1.67261	3.26672	3.05981	3.75488	5.71014	5.29333
43.06	0.892517	1.67847	3.27649	3.06372	3.74512	5.70428	5.29138
43.16	0.892517	1.67847	3.27649	3.06372	3.74512	5.70624	5.29333
43.26	0.902283	1.69214	3.29016	3.07349	3.75488	5.7121	5.30701
43.36	0.902283	1.68823	3.29602	3.06958	3.75488	5.716	5.31171
43.46	0.902285	1.68237	3.29407	3.07349	3.75488	5.716	5.30115
43.56	0.908143	1.69525	3.30969	3.07935	3.76074	5.7121	5.30896
43.66	0.912048	1.69409	3.3175	3.08911	3.76465	5.72186	5.31091
43.76	0.912048	1.69995	3.31476	3.09302	3.76465	5.716	5.31873
43.86	0.902286	1.698	3.32532	3.09302	3.76465	5.716	5.32068
43.96	0.912048	1.71167	3.32922	3.09888	3.76465	5.73163	5.32068
44.06	0.912048	1.70776	3.33508	3.10278	3.76465	5.72461	5.32263
44.16	0.912048	1.7019	3.34485	3.10278	3.77051	5.72382	5.32654
44.26	0.912048	1.70776	3.33899	3.10278	3.77441	5.71991	5.3324
44.36	0.921814	1.71753	3.35461	3.10864	3.78418	5.73358	5.33124
44.46	0.921814	1.72144	3.36438	3.11255	3.78418	5.72382	5.3324
44.56	0.921814	1.71753	3.35852	3.11255	3.78418	5.72382	5.3363
44.66	0.915955	1.72144	3.36438	3.11841	3.78418	5.71991	5.33044
44.76	0.917908	1.72339	3.38	3.12817	3.79004	5.73163	5.33826
44.86	0.93158	1.7312	3.38782	3.14185	3.80371	5.73553	5.34998
44.96	0.93158	1.73822	3.39484	3.14771	3.80371	5.73553	5.35779
45.06	0.93158	1.73315	3.39954	3.14185	3.79199	5.74139	5.35193
45.16	0.93158	1.73901	3.39563	3.14185	3.79199	5.73553	5.34998
45.26	0.93158	1.73315	3.4054	3.14185	3.79199	5.73438	5.35193
45.36	0.921818	1.73902	3.39954	3.14887	3.792	5.72968	5.34882
45.46	0.933533	1.74292	3.41711	3.16528	3.80371	5.7453	5.35583
45.56	0.933533	1.73901	3.42688	3.15552	3.80371	5.73553	5.36169
45.66	0.926514	1.74292	3.41907	3.15552	3.80957	5.74139	5.36365
45.76	0.921814	1.73901	3.42493	3.16138	3.81348	5.7453	5.36755
45.86	0.921814	1.74878	3.43469	3.16528	3.81348	5.73553	5.36169
45.96	0.921814	1.74292	3.4386	3.16528	3.81348	5.73553	5.36365
46.06	0.921816	1.74878	3.43469	3.15356	3.81348	5.73749	5.36169
46.16	0.927673	1.74878	3.45032	3.16528	3.80957	5.73944	5.36951
46.26	0.941345	1.76831	3.4679	3.18286	3.82324	5.75702	5.37927
46.36	0.941345	1.76245	3.46515	3.18286	3.82324	5.74609	5.38123
46.46	0.941345	1.7597	3.46985	3.18286	3.82324	5.75116	5.38318
46.56	0.941345	1.7644	3.47571	3.17896	3.82324	5.75507	5.38708
46.66	0.941345	1.75464	3.47571	3.18286	3.82324	5.7453	5.39178
46.76	0.935486	1.7605	3.47961	3.18286	3.82324	5.7453	5.38123
46.86	0.93158	1.75269	3.48547	3.18286	3.82324	5.73553	5.38318
46.96	0.93158	1.75854	3.49524	3.18286	3.82324	5.74139	5.38708
47.06	0.93158	1.75269	3.48938	3.18872	3.82324	5.7453	5.39294
47.16	0.93158	1.75854	3.49524	3.19263	3.81348	5.73553	5.39099
47.26	0.947205	1.76831	3.52063	3.20825	3.8291	5.75702	5.40857
47.36	0.941345	1.77808	3.51868	3.20239	3.83301	5.75507	5.40857
47.46	0.941345	1.77222	3.52454	3.20825	3.83301	5.75586	5.41052
47.56	0.935486	1.77808	3.52844	3.21216	3.83301	5.75507	5.41248
47.66	0.93158	1.77222	3.5257	3.21216	3.83301	5.75116	5.40155
47.76	0.93158	1.77808	3.53625	3.21216	3.82715	5.75507	5.40857
47.86	0.931582	1.77808	3.54016	3.21802	3.82325	5.75507	5.41053
47.96	0.941345	1.79175	3.54602	3.23169	3.82324	5.75507	5.42224
48.06	0.941345	1.78784	3.55579	3.23169	3.82324	5.75507	5.42029
48.16	0.941345	1.79175	3.55969	3.22192	3.82324	5.76093	5.41638
48.26	0.941345	1.789	3.55579	3.22192	3.82324	5.75507	5.42224
48.36	0.947206	1.79956	3.57141	3.23364	3.8291	5.76093	5.41834
48.46	0.951111	1.79761	3.57922	3.24146	3.83301	5.76483	5.42029
48.56	0.951114	1.80152	3.58509	3.24146	3.83301	5.76093	5.4281
48.66	0.955017	1.80151	3.5929	3.25122	3.84277	5.77344	5.43201
48.76	0.951111	1.80737	3.60382	3.25824	3.84277	5.76288	5.42889
48.86	0.951111	1.80737	3.60852	3.26294	3.84277	5.76483	5.43591
48.96	0.941348	1.81128	3.61438	3.26294	3.84277	5.76483	5.43006
49.06	0.951111	1.81714	3.61829	3.26294	3.85254	5.77069	5.44177
49.16	0.951111	1.82104	3.62415	3.26294	3.85254	5.7746	5.43982
49.26	0.951111	1.81714	3.63391	3.2688	3.85254	5.76483	5.44763
49.36	0.951111	1.82104	3.62805	3.27271	3.85254	5.76483	5.44177
49.46	0.951111	1.81714	3.63391	3.27271	3.84277	5.77069	5.43982
49.56	0.951114	1.82105	3.64368	3.27271	3.85254	5.76483	5.44763
49.66	0.960876	1.8269	3.65735	3.27271	3.8623	5.77344	5.45154
49.76	0.960876	1.83081	3.65344	3.27856	3.85254	5.7785	5.44958
49.86	0.960876	1.83081	3.65735	3.28247	3.84668	5.77264	5.45154
49.96	0.960876	1.82806	3.66321	3.28247	3.84277	5.77264	5.44763
50.06	0.960879	1.83277	3.66321	3.28247	3.84277	5.76288	5.44843
50.16	0.964783	1.83862	3.67688	3.29224	3.85254	5.7746	5.45935
50.26	0.960876	1.84253	3.67688	3.29224	3.85254	5.77069	5.44958
50.36	0.960876	1.83667	3.67413	3.28833	3.85254	5.7746	5.4574
50.46	0.960876	1.84058	3.68469	3.29224	3.85254	5.76483	5.45935
50.56	0.960876	1.83667	3.6886	3.29224	3.85254	5.76483	5.44958
50.66	0.960876	1.84058	3.69446	3.29224	3.85254	5.77069	5.45154
50.76	0.967896	1.85541	3.70734	3.31683	3.87128	5.78241	5.47418
50.86	0.972595	1.86011	3.7179	3.32544	3.87598	5.78632	5.47302
50.96	0.972595	1.86401	3.72766	3.32544	3.87598	5.78241	5.47498
51.06	0.972595	1.86011	3.73157	3.31567	3.87598	5.78632	5.46405
51.16	0.972595	1.86401	3.73743	3.31567	3.87598	5.78632	5.4613
51.26	0.972595	1.86011	3.73157	3.32153	3.86896	5.77655	5.46326
51.36	0.972598	1.87104	3.73743	3.32544	3.86426	5.77655	5.45935
51.46	0.982361	1.87573	3.7511	3.33521	3.87402	5.78241	5.47498
51.56	0.982361	1.87573	3.75696	3.33521	3.87402	5.78827	5.47302
51.66	0.976501	1.87183	3.76086	3.33521	3.87402	5.7785	5.46326
51.76	0.972595	1.88159	3.75616	3.32935	3.87402	5.7785	5.46521
51.86	0.972597	1.87378	3.76087	3.33325	3.87403	5.78436	5.46326
51.96	0.978456	1.8855	3.77258	3.33911	3.87988	5.7832	5.45819
52.06	0.982364	1.88355	3.7804	3.34302	3.88379	5.78632	5.46912
52.16	0.982361	1.89917	3.78625	3.35278	3.89355	5.78632	5.48083
52.26	0.982361	1.89331	3.79016	3.35864	3.89355	5.79218	5.47107
52.36	0.982361	1.89917	3.79602	3.35278	3.89355	5.78632	5.47302
52.46	0.982361	1.89331	3.79016	3.35278	3.89355	5.78632	5.47107
52.56	0.982364	1.89917	3.79602	3.35278	3.8877	5.78632	5.47302
52.66	0.992126	1.90308	3.80969	3.36255	3.89355	5.79218	5.47888
52.76	0.992126	1.89917	3.81555	3.36255	3.89355	5.79608	5.48474
52.86	0.992126	1.90894	3.80969	3.36957	3.89355	5.78632	5.48279
52.96	0.992126	1.91284	3.81555	3.3645	3.89355	5.78516	5.47302
53.06	0.992128	1.90308	3.82532	3.3645	3.89355	5.78046	5.47382
53.16	0.997986	1.91595	3.83508	3.37036	3.89941	5.79218	5.47693
53.26	1.00189	1.92065	3.84601	3.37427	3.90332	5.79608	5.48279
53.36	1.00189	1.92456	3.84095	3.37427	3.90332	5.78632	5.47303
53.46	1.01166	1.92261	3.85071	3.37427	3.91309	5.79608	5.48669
53.56	1.0058	1.92847	3.85657	3.37427	3.91309	5.79608	5.49255
53.66	0.992126	1.92847	3.86047	3.37427	3.91309	5.79218	5.48279
53.76	0.992126	1.93237	3.86633	3.38013	3.91309	5.79608	5.48083
53.86	0.992126	1.92261	3.86633	3.38403	3.91309	5.78632	5.48279
53.96	0.992128	1.92847	3.87024	3.38403	3.91309	5.78516	5.48358
54.06	0.997987	1.93433	3.88196	3.38989	3.91309	5.79608	5.47888
54.16	1.00189	1.94214	3.88977	3.3938	3.91309	5.79413	5.48083
54.26	1.01166	1.9519	3.89954	3.40356	3.92285	5.80389	5.49255
54.36	1.01166	1.948	3.89563	3.39966	3.92285	5.80585	5.4906
54.46	1.01166	1.9519	3.9054	3.40356	3.92285	5.80194	5.48083
54.56	1.01166	1.948	3.9093	3.40356	3.92285	5.80585	5.48279
54.66	1.01166	1.9519	3.91516	3.40356	3.92285	5.79608	5.48083
54.76	1.01166	1.94214	3.91907	3.40356	3.92285	5.79608	5.48163
54.86	1.01166	1.94916	3.91516	3.40356	3.92285	5.79608	5.48865
54.96	1.01166	1.94409	3.91907	3.3938	3.91699	5.78632	5.48279
55.06	1.00776	1.95581	3.92493	3.40552	3.91895	5.79803	5.48669
55.16	1.02142	1.97339	3.94562	3.4231	3.93262	5.80469	5.50232
55.26	1.02142	1.96948	3.95032	3.4231	3.93262	5.80389	5.50037
55.36	1.02142	1.97339	3.94446	3.4231	3.93262	5.80389	5.4906
55.46	1.02142	1.96753	3.94836	3.41333	3.93262	5.79999	5.49255
55.56	1.02142	1.97144	3.95422	3.41919	3.93262	5.80389	5.4906
55.66	1.02142	1.97729	3.95813	3.4231	3.93262	5.80585	5.49255
55.76	1.02728	1.97729	3.96985	3.42896	3.93848	5.80194	5.49451
55.86	1.04095	1.99683	3.98743	3.44263	3.95215	5.81561	5.52069
55.96	1.04095	1.99097	3.98352	3.44263	3.94629	5.81171	5.51013
56.06	1.0351	1.99683	3.98743	3.44263	3.94238	5.81561	5.51208
56.16	1.03119	1.99097	3.99329	3.44263	3.94238	5.81445	5.51013
56.26	1.03119	1.99683	4.00305	3.43286	3.94238	5.80389	5.51208
56.36	1.03119	2.00073	4.00696	3.43286	3.94238	5.80975	5.51599
56.46	1.03119	1.99799	4.00305	3.43286	3.94238	5.80389	5.51013
56.56	1.04096	2.01245	4.01673	3.44849	3.95215	5.81366	5.52185
56.66	1.05267	2.02417	4.02258	3.45825	3.95801	5.81952	5.52576
56.76	1.06049	2.02222	4.03351	3.46216	3.96191	5.82343	5.53046
56.86	1.06049	2.02808	4.03821	3.46216	3.96191	5.81952	5.52771
56.96	1.06049	2.02222	4.0343	3.46216	3.96191	5.82343	5.51794
57.06	1.06049	2.02222	4.03821	3.46216	3.96191	5.81366	5.5199
57.16	1.06049	2.02808	4.04407	3.46216	3.96191	5.81445	5.52185
57.26	1.06049	2.02222	4.04797	3.45044	3.95605	5.81952	5.5199
57.36	1.0722	2.03979	4.06555	3.47388	3.96387	5.82538	5.53357
57.46	1.07221	2.0437	4.05969	3.46216	3.96387	5.82538	5.52381
57.56	1.07807	2.0437	4.07141	3.46802	3.96973	5.82147	5.52655
57.66	1.08197	2.05151	4.07922	3.47192	3.97363	5.83124	5.53748
57.76	1.08197	2.05737	4.08508	3.47778	3.97363	5.82538	5.53943
57.86	1.08197	2.05151	4.07922	3.48169	3.97363	5.82538	5.54138
57.96	1.08197	2.05738	4.08509	3.48169	3.96777	5.82538	5.53162
58.06	1.09174	2.06128	4.09875	3.49146	3.97363	5.83124	5.54333
58.16	1.09174	2.06714	4.10461	3.49146	3.97363	5.83514	5.54138
58.26	1.09174	2.07104	4.10852	3.49146	3.97363	5.82538	5.53162
58.36	1.08197	2.0683	4.09875	3.49146	3.97363	5.83124	5.53357
58.46	1.08197	2.073	4.10577	3.49146	3.97363	5.82422	5.53162
58.56	1.08783	2.07886	4.11047	3.49146	3.97363	5.82538	5.53943
58.66	1.09174	2.073	4.11633	3.49146	3.97363	5.82538	5.53241
58.76	1.1015	2.08862	4.12024	3.50708	3.9834	5.83124	5.53943
58.86	1.10852	2.09955	4.13312	3.51801	3.99042	5.84216	5.5484
58.96	1.11322	2.10034	4.14172	3.51294	3.99512	5.8371	5.55115
59.06	1.11322	2.10425	4.14758	3.51294	4.00488	5.8371	5.5531
59.16	1.11322	2.10425	4.15149	3.51294	4.00488	5.84296	5.54333
59.26	1.12299	2.11987	4.16711	3.52271	4.00879	5.84686	5.55505
59.36	1.12299	2.11401	4.16125	3.52271	4.00488	5.84686	5.55896
59.46	1.12299	2.11987	4.16125	3.52271	4.00488	5.84296	5.56482
59.56	1.12299	2.11401	4.16711	3.52271	4.00488	5.8457	5.56171
59.66	1.12299	2.11987	4.17102	3.52271	4.00488	5.83514	5.56287
59.76	1.12299	2.12378	4.17688	3.51294	4.00488	5.841	5.5531
59.86	1.12299	2.11792	4.18079	3.51294	4.00489	5.83514	5.55115
59.96	1.13275	2.13159	4.19055	3.52856	4.00763	5.84686	5.56287
60.06	1.13275	2.13159	4.18469	3.53247	4.00293	5.84296	5.56091
60.16	1.13275	2.13861	4.1886	3.53247	4.0127	5.84686	5.56873
60.26	1.13861	2.1394	4.20032	3.53833	4.01855	5.85272	5.56873
60.36	1.13275	2.14917	4.20813	3.54224	4.02246	5.84686	5.57458
60.46	1.12689	2.15308	4.20813	3.54224	4.02246	5.85272	5.57148
60.56	1.13275	2.15894	4.22491	3.552	4.03223	5.85663	5.5824
60.66	1.13275	2.16284	4.21985	3.552	4.03223	5.85547	5.58044
60.76	1.13275	2.1687	4.21985	3.54224	4.03223	5.86053	5.5824
60.86	1.13275	2.16284	4.22571	3.54224	4.02637	5.85468	5.57263
60.96	1.13275	2.1687	4.22961	3.54224	4.02246	5.85468	5.57068
61.06	1.13275	2.16284	4.23547	3.54224	4.02246	5.84491	5.57849
61.16	1.13275	2.1687	4.23938	3.54224	4.02246	5.85077	5.58435
61.26	1.14838	2.18823	4.24524	3.55786	4.03809	5.86053	5.59216
61.36	1.15228	2.18823	4.255	3.56177	4.04199	5.86444	5.58826
61.46	1.15228	2.19214	4.25891	3.56177	4.05176	5.85468	5.59296
61.56	1.15228	2.18823	4.26477	3.56177	4.0459	5.86249	5.59021
61.66	1.15228	2.19214	4.25891	3.56177	4.04199	5.86639	5.59216
61.76	1.15228	2.19214	4.26477	3.56879	4.04199	5.85663	5.59021
61.86	1.15228	2.18939	4.26868	3.57349	4.04199	5.86249	5.59216
61.96	1.15229	2.19409	4.27454	3.57349	4.04199	5.85547	5.59021
62.06	1.16205	2.20972	4.28821	3.58325	4.05176	5.86444	5.60193
62.16	1.16205	2.21362	4.28821	3.57349	4.05176	5.86053	5.60388
62.26	1.16791	2.20972	4.29993	3.57935	4.05762	5.8703	5.60663
62.36	1.17181	2.21948	4.29797	3.58325	4.05566	5.86444	5.61169
62.46	1.17181	2.22339	4.29797	3.58325	4.05176	5.8703	5.60974
62.56	1.17181	2.21753	4.30499	3.58325	4.05176	5.86444	5.61169
62.66	1.17181	2.22144	4.30969	3.58325	4.05176	5.86444	5.60193
62.76	1.17181	2.22144	4.31555	3.58325	4.05176	5.86444	5.59998
62.86	1.18353	2.23901	4.33118	3.60083	4.06348	5.87225	5.61365
62.96	1.18353	2.23315	4.33118	3.60474	4.05762	5.87811	5.60468
63.06	1.18353	2.23901	4.32727	3.60474	4.05371	5.86719	5.60193
63.16	1.18353	2.23315	4.33118	3.60474	4.05371	5.87225	5.60388
63.26	1.17377	2.23315	4.33118	3.60474	4.05371	5.86639	5.60193
63.36	1.17377	2.23902	4.33704	3.60474	4.05372	5.86639	5.60389
63.46	1.18939	2.24878	4.35657	3.6106	4.06348	5.88788	5.61755
63.56	1.18744	2.25854	4.36047	3.6145	4.06348	5.88593	5.62341
63.66	1.18353	2.26245	4.36633	3.62427	4.07324	5.88593	5.62146
63.76	1.18353	2.25269	4.36047	3.6145	4.07324	5.87616	5.62341
63.86	1.18353	2.25854	4.36633	3.6145	4.06738	5.87616	5.63202
63.96	1.18353	2.26245	4.37024	3.6145	4.06348	5.88202	5.63318
64.06	1.18354	2.25269	4.37024	3.6145	4.06348	5.87616	5.63123
64.16	1.1933	2.26947	4.38586	3.62427	4.07324	5.88477	5.64294
64.26	1.1933	2.27417	4.38977	3.62427	4.07324	5.88007	5.64099
64.36	1.19916	2.27612	4.39563	3.63013	4.07324	5.89178	5.6488
64.46	1.20306	2.28394	4.39563	3.63403	4.07324	5.88593	5.65076
64.56	1.20306	2.28979	4.39954	3.63403	4.07324	5.88593	5.65271
64.66	1.20306	2.2937	4.39954	3.63403	4.07324	5.88202	5.66132
64.76	1.20306	2.28394	4.40656	3.63403	4.08496	5.88593	5.66248
64.86	1.20307	2.2898	4.41126	3.63403	4.08496	5.87616	5.66052
64.96	1.20892	2.29956	4.41712	3.63989	4.08496	5.88788	5.66834
65.06	1.21283	2.29761	4.42102	3.6438	4.08496	5.88593	5.66443
65.16	1.21283	2.31128	4.43665	3.65356	4.09473	5.89569	5.67224
65.26	1.21283	2.31128	4.42883	3.65356	4.09473	5.89569	5.68201
65.36	1.21283	2.31714	4.43469	3.65357	4.09473	5.89178	5.6828
65.46	1.21869	2.31714	4.44446	3.65942	4.09357	5.90039	5.68591
65.56	1.2226	2.3269	4.44836	3.66333	4.09277	5.89374	5.69177
65.66	1.2226	2.33081	4.45422	3.6731	4.10254	5.8996	5.68396
65.76	1.2226	2.32104	4.45813	3.66333	4.10254	5.89374	5.68201
65.86	1.2226	2.32691	4.45813	3.66333	4.10254	5.89374	5.69178
65.96	1.23236	2.34058	4.47375	3.67896	4.10645	5.8996	5.69763
66.06	1.23236	2.33081	4.47766	3.68286	4.10254	5.90546	5.69061
66.16	1.23822	2.34369	4.48352	3.68872	4.1084	5.90155	5.70544
66.26	1.24213	2.35229	4.49329	3.68677	4.1123	5.90546	5.7113
66.36	1.24213	2.35229	4.48743	3.68286	4.10645	5.90155	5.70349
66.46	1.24213	2.34839	4.48743	3.69263	4.10254	5.90546	5.70154
66.56	1.24213	2.3523	4.49329	3.69263	4.10254	5.89453	5.7113
66.66	1.24487	2.36792	4.50696	3.70239	4.12207	5.90936	5.716
66.76	1.24017	2.36206	4.50696	3.70239	4.12207	5.9035	5.70935
66.86	1.24018	2.36206	4.51282	3.70239	4.12207	5.9035	5.71912
66.96	1.24719	2.37494	4.52374	3.70941	4.12323	5.91052	5.72809
67.06	1.25189	2.38354	4.52844	3.71411	4.12402	5.91132	5.73083
67.16	1.25189	2.37378	4.52844	3.71411	4.12402	5.91522	5.72693
67.26	1.25189	2.37964	4.5343	3.71411	4.13379	5.90546	5.73279
67.36	1.25189	2.38355	4.53821	3.71411	4.13379	5.90546	5.73358
67.46	1.25775	2.38941	4.54407	3.71997	4.13379	5.91327	5.7367
67.56	1.26166	2.38355	4.54798	3.72778	4.13379	5.91327	5.74451
67.66	1.27142	2.39917	4.56476	3.73364	4.14355	5.91602	5.75232
67.76	1.27142	2.40308	4.56946	3.73364	4.1377	5.91522	5.76208
67.86	1.27728	2.40894	4.57532	3.7395	4.13965	5.92694	5.76404
67.96	1.27533	2.41284	4.58508	3.74341	4.15332	5.92499	5.76208
68.06	1.27142	2.40698	4.58899	3.74341	4.15332	5.92499	5.76483
68.16	1.27142	2.41089	4.57922	3.74341	4.14746	5.91522	5.76208
68.26	1.27728	2.41675	4.59094	3.74927	4.14941	5.92694	5.77771
68.36	1.28119	2.42651	4.59875	3.75317	4.15332	5.92499	5.7738
68.46	1.28119	2.43042	4.59875	3.75317	4.15723	5.92499	5.78357
68.56	1.28119	2.42065	4.59875	3.75317	4.15332	5.92499	5.7746
68.66	1.28119	2.42767	4.60461	3.74615	4.15332	5.92108	5.77966
68.76	1.28705	2.43823	4.61438	3.74731	4.15918	5.93085	5.78748
68.86	1.29095	2.44214	4.61829	3.75122	4.16583	5.92383	5.79529
68.96	1.2851	2.43237	4.62415	3.75122	4.16113	5.92499	5.78943
69.06	1.28119	2.43823	4.62805	3.76099	4.16113	5.92108	5.79724
69.16	1.28705	2.448	4.63391	3.76685	4.16113	5.93085	5.8078
69.26	1.29095	2.44214	4.64758	3.77075	4.16113	5.93475	5.80896
69.36	1.29095	2.448	4.64368	3.77075	4.1709	5.92499	5.81287
69.46	1.29096	2.45191	4.65735	3.76489	4.1709	5.92499	5.81091
69.56	1.29682	2.45776	4.65344	3.76685	4.1709	5.93085	5.82068
69.66	1.30072	2.4519	4.65735	3.77075	4.1709	5.92499	5.82263
69.76	1.30072	2.45776	4.66321	3.77075	4.1748	5.93085	5.8324
69.86	1.30072	2.46753	4.67297	3.77661	4.17676	5.92969	5.841
69.96	1.31049	2.47144	4.68665	3.78052	4.18066	5.9328	5.8324
70.06	1.30072	2.46167	4.68665	3.78052	4.1748	5.93866	5.84216
70.16	1.3175	2.46869	4.69952	3.78754	4.18964	5.93982	5.84137
70.26	1.3222	2.47925	4.70813	3.802	4.18848	5.94452	5.85193
70.36	1.3222	2.48315	4.70813	3.802	4.18457	5.93475	5.86053
70.46	1.3222	2.47339	4.70813	3.802	4.19434	5.93671	5.85583
70.56	1.32221	2.47925	4.71515	3.802	4.18848	5.9328	5.85583
70.66	1.32806	2.48901	4.72571	3.802	4.19043	5.94257	5.86755
70.76	1.32611	2.49292	4.72961	3.802	4.18848	5.94647	5.87537
70.86	1.32221	2.48316	4.72962	3.802	4.19434	5.93555	5.87226
70.96	1.32807	2.48901	4.73547	3.80786	4.2002	5.94061	5.88709
71.06	1.33197	2.49292	4.74524	3.81177	4.19708	5.95038	5.8949
71.16	1.33197	2.49878	4.74915	3.82153	4.20215	5.94452	5.88708
71.26	1.33783	2.49878	4.755	3.82153	4.20801	5.95038	5.8988
71.36	1.34174	2.50269	4.75891	3.82153	4.20605	5.95428	5.90662
71.46	1.34174	2.50269	4.76478	3.82153	4.20215	5.94452	5.8996
71.56	1.35736	2.52417	4.7843	3.83716	4.22754	5.96014	5.92224
71.66	1.36127	2.53198	4.78821	3.84106	4.22559	5.96014	5.92029
71.76	1.36127	2.53198	4.78821	3.85278	4.22168	5.966	5.92419
71.86	1.34564	2.52222	4.7843	3.84302	4.22168	5.95624	5.91248
71.96	1.3476	2.52222	4.79407	3.84302	4.22168	5.95117	5.92108
72.06	1.3515	2.53003	4.80774	3.84302	4.22168	5.96014	5.93005
72.16	1.3515	2.53003	4.8136	3.84302	4.22559	5.95428	5.93982
72.26	1.3515	2.53003	4.8175	3.85278	4.22168	5.95428	5.94373
72.36	1.35736	2.53589	4.82337	3.85864	4.23145	5.96014	5.94763
72.46	1.36127	2.53979	4.82727	3.85669	4.23145	5.96405	5.95544
72.56	1.36127	2.53003	4.82727	3.85278	4.23145	5.96014	5.95233
72.66	1.37103	2.54291	4.83899	3.85864	4.23145	5.96991	5.9613
72.76	1.37103	2.55151	4.8468	3.87231	4.24316	5.97382	5.97107
72.86	1.37103	2.55151	4.8468	3.87231	4.2373	5.96405	5.96326
72.96	1.37103	2.55152	4.8468	3.86646	4.2334	5.96484	5.96912
73.06	1.37805	2.55853	4.85382	3.86957	4.25018	5.97693	5.97223
73.16	1.38275	2.56323	4.86438	3.87427	4.24902	5.97577	5.98163
73.26	1.38275	2.55933	4.86829	3.88403	4.24512	5.97577	5.9906
73.36	1.38275	2.56323	4.88001	3.87818	4.25488	5.97577	5.9867
73.46	1.38275	2.56909	4.88587	3.88013	4.25372	5.97186	5.99255
73.56	1.38275	2.573	4.88977	3.88403	4.2627	5.97577	6.00232
73.66	1.38275	2.573	4.89563	3.8938	4.25684	5.98163	5.99725
73.76	1.38861	2.57886	4.9054	3.89966	4.26855	5.98163	6.00818
73.86	1.39252	2.58862	4.9093	3.89771	4.2666	5.98553	6.00427
73.96	1.39252	2.59253	4.9093	3.8938	4.27246	5.98438	6.01013
74.06	1.39252	2.59253	4.9093	3.90356	4.2666	5.97382	6.01794
74.16	1.40112	2.58862	4.92493	3.90942	4.27832	5.97968	6.01794
74.26	1.40033	2.59253	4.93585	3.91333	4.27637	5.97968	6.0246
74.36	1.40033	2.59839	4.94055	3.91608	4.28223	5.98553	6.02185
74.46	1.40033	2.6023	4.94055	3.91138	4.27637	5.98553	6.03162
74.56	1.40619	2.60816	4.94641	3.91724	4.29004	5.98163	6.04138
74.66	1.4101	2.61206	4.95032	3.93091	4.28809	5.98553	6.04333
74.76	1.41986	2.61206	4.96008	3.92505	4.28418	5.97577	6.04724
74.86	1.42572	2.61792	4.96594	3.927	4.29395	5.98749	6.04608
74.96	1.42377	2.62183	4.96985	3.93091	4.29395	5.9953	6.0531
75.06	1.41986	2.61792	4.97571	3.93677	4.29669	5.98438	6.05115
75.16	1.41986	2.62183	4.97961	3.93286	4.29199	5.98944	6.05505
75.26	1.41986	2.62183	4.97961	3.93286	4.29199	5.99335	6.06091
75.36	1.42572	2.62769	4.99524	3.94263	4.30176	5.98944	6.06952
75.46	1.42963	2.63159	5.005	3.94263	4.30176	5.99335	6.07068
75.56	1.42963	2.63159	5.00891	3.94263	4.30566	5.98358	6.07458
75.66	1.43353	2.63745	5.00891	3.94653	4.30176	5.99139	6.07263
75.76	1.43549	2.64722	5.01477	3.94849	4.31152	6.00116	6.0824
75.86	1.43939	2.65112	5.01868	3.95239	4.31152	5.9953	6.07343
75.96	1.43939	2.64136	5.02454	3.9563	4.31543	5.9953	6.07849
76.06	1.43939	2.64136	5.03821	3.95239	4.31152	5.99414	6.08044
76.16	1.43939	2.64722	5.04407	3.96802	4.31152	5.9953	6.09021
76.26	1.43939	2.65112	5.04797	3.97192	4.32129	6.00311	6.09412
76.36	1.43939	2.65112	5.04797	3.96606	4.31543	6.00311	6.09998
76.46	1.43939	2.65112	5.05383	3.97192	4.32129	5.99335	6.09491
76.56	1.44916	2.65112	5.05774	3.97192	4.31543	5.99335	6.09998
76.66	1.4433	2.65112	5.0675	3.96606	4.32324	5.98358	6.10388
76.76	1.44641	2.664	5.07452	3.96918	4.32324	5.99646	6.11676
76.86	1.45111	2.67261	5.07922	3.98364	4.33301	6.00702	6.11755
76.96	1.44525	2.67261	5.07922	3.98364	4.32715	5.99725	6.12341
77.06	1.44135	2.67261	5.08508	3.98639	4.33301	5.99609	6.11444
77.16	1.44135	2.66284	5.08899	3.98169	4.32715	6.00116	6.12341
77.26	1.45111	2.66284	5.09875	3.98169	4.32715	5.9953	6.1156
77.36	1.45697	2.6687	5.10462	3.99927	4.3291	6.00116	6.12732
77.46	1.46088	2.67261	5.10852	3.99731	4.33691	5.9953	6.13513
77.56	1.45502	2.67261	5.10852	3.99341	4.33301	5.9953	6.13202
77.66	1.45111	2.67847	5.11438	3.99341	4.33691	5.9953	6.13513
77.76	1.45111	2.68237	5.12805	3.99731	4.33301	5.99139	6.14099
77.86	1.44721	2.67261	5.11829	3.98364	4.32715	5.98553	6.13513
77.96	1.44916	2.67847	5.12415	3.99927	4.3291	5.99139	6.13318
78.06	1.45306	2.68237	5.12805	3.99731	4.33691	5.98553	6.14294
78.16	1.4472	2.68237	5.12805	3.99341	4.33301	5.99139	6.13983
78.26	1.4433	2.68237	5.12805	4.00317	4.33887	5.98438	6.14685
78.36	1.4433	2.68237	5.13977	3.99732	4.33496	5.98553	6.14099
78.46	1.44916	2.68823	5.15149	3.99927	4.34357	5.99139	6.15076
78.56	1.45306	2.69214	5.1593	4.00708	4.34277	5.99139	6.14685
78.66	1.45306	2.68939	5.1593	4.00317	4.34668	5.9953	6.15155
78.76	1.44604	2.69409	5.1593	4.00317	4.34277	5.9953	6.16052
78.86	1.44721	2.69995	5.16516	4.0188	4.35254	5.99139	6.16248
78.96	1.45111	2.70386	5.16907	4.02271	4.34668	5.9953	6.16638
79.06	1.46088	2.70386	5.17493	4.01685	4.35254	5.9953	6.17224
79.16	1.45502	2.70386	5.17883	4.02271	4.35645	5.99139	6.16327
79.26	1.45111	2.70386	5.1886	4.02271	4.35254	5.99414	6.17224
79.36	1.45111	2.70972	5.1886	4.02271	4.35645	5.99335	6.17615
79.46	1.45111	2.71362	5.1886	4.02661	4.34668	5.98358	6.17029
79.56	1.45697	2.71948	5.19446	4.02856	4.3584	5.99139	6.18005
79.66	1.46088	2.72339	5.19836	4.03247	4.36816	6.00116	6.17615
79.76	1.45502	2.71167	5.19836	4.03522	4.36426	5.9953	6.18085
79.86	1.46088	2.71167	5.20813	4.03052	4.367	5.9953	6.18396
79.96	1.46088	2.71167	5.21515	4.03052	4.3623	5.9953	6.18982
80.06	1.46088	2.71167	5.21985	4.04224	4.36621	5.98553	6.18591
80.16	1.46674	2.72339	5.22571	4.0481	4.3623	5.99023	6.19763
80.26	1.47064	2.7312	5.22961	4.04614	4.37207	5.98944	6.19647
80.36	1.47064	2.7312	5.23938	4.052	4.37598	5.99335	6.20154
80.46	1.47064	2.7312	5.23938	4.052	4.37207	5.99335	6.19958
80.56	1.47064	2.7312	5.23938	4.06177	4.37598	5.99335	6.20349
80.66	1.47064	2.73706	5.24524	4.06177	4.37207	5.98944	6.2074
80.76	1.47064	2.74097	5.26477	4.06177	4.38184	6.00116	6.21521
80.86	1.48041	2.74097	5.26868	4.06177	4.38574	6.00507	6.21991
80.96	1.48041	2.74097	5.26868	4.07153	4.38184	5.9953	6.21521
81.06	1.48041	2.74097	5.26868	4.06567	4.38574	5.9953	6.22107
81.16	1.48157	2.74799	5.2757	4.07855	4.38184	5.99841	6.22028
81.26	1.48236	2.74292	5.2804	4.08325	4.39355	6.00702	6.22498
81.36	1.48236	2.74292	5.2804	4.07739	4.3877	6.00586	6.22302
81.46	1.48236	2.74878	5.2804	4.08325	4.39355	6.00507	6.23163
81.56	1.48236	2.75269	5.29016	4.08325	4.39746	5.9953	6.23474
81.66	1.4765	2.75269	5.29016	4.08716	4.39355	5.9953	6.22693
81.76	1.47845	2.75854	5.30188	4.08911	4.40332	6.00702	6.23865
81.86	1.49213	2.76245	5.30969	4.10278	4.39746	6.00507	6.24646
81.96	1.49213	2.76245	5.30969	4.09692	4.40332	6.00507	6.24335
82.06	1.49213	2.76245	5.31946	4.09302	4.40723	5.9953	6.24646
82.16	1.48627	2.76245	5.31946	4.09888	4.40332	6.00311	6.25232
82.26	1.48236	2.76245	5.31946	4.09497	4.40723	6.00702	6.24451
82.36	1.48822	2.76831	5.32532	4.10083	4.40918	6.01172	6.26013
82.46	1.48236	2.76831	5.31946	4.09888	4.40723	5.9953	6.2453
82.56	1.49213	2.77222	5.32922	4.09497	4.40918	6.00116	6.25037
82.66	1.49213	2.77222	5.32922	4.10474	4.40527	6.00507	6.24646
82.76	1.49213	2.77808	5.33508	4.10358	4.41388	6.00116	6.25232
82.86	1.49213	2.78198	5.33899	4.10278	4.40723	6.00507	6.26208
82.96	1.49213	2.78198	5.33899	4.11255	4.41309	6.01093	6.25818
83.06	1.49213	2.78198	5.33899	4.10669	4.41699	6.00507	6.26288
83.16	1.48511	2.78198	5.34875	4.10278	4.40723	6.00507	6.25427
83.26	1.48627	2.78784	5.35461	4.11841	4.41895	6.01288	6.26599
83.36	1.49994	2.79175	5.35852	4.11646	4.41699	6.00586	6.26599
83.46	1.49994	2.79175	5.36438	4.11255	4.41699	6.00507	6.27185
83.56	1.49994	2.79175	5.36829	4.12231	4.42285	6.00116	6.2746
83.66	1.49994	2.79175	5.36829	4.11646	4.41699	6.00507	6.27185
83.76	1.49994	2.79761	5.38	4.12231	4.42285	6.00507	6.27576
83.86	1.49994	2.80737	5.38587	4.12817	4.42285	6.01093	6.28748
83.96	1.49994	2.81128	5.38977	4.12622	4.42755	6.00507	6.28748
84.06	1.49994	2.81128	5.38977	4.13208	4.42285	6.00507	6.28632
84.16	1.5097	2.81128	5.39954	4.13208	4.42676	6.00507	6.29138
84.26	1.5097	2.81128	5.39954	4.12622	4.41699	6.00116	6.29529
84.36	1.50971	2.81128	5.4054	4.13404	4.42285	6.00507	6.30115
84.46	1.50971	2.81714	5.41516	4.13989	4.43262	6.01172	6.3031
84.56	1.5097	2.82104	5.42883	4.1438	4.42676	6.00507	6.31287
84.66	1.5097	2.82104	5.42883	4.13794	4.43262	6.00507	6.31561
84.76	1.5097	2.82104	5.42883	4.1438	4.42676	6.01093	6.30896
84.86	1.51557	2.81714	5.43469	4.14966	4.43262	6.02069	6.32263
84.96	1.51947	2.82104	5.4386	4.14771	4.43652	6.01483	6.32068
85.06	1.51947	2.82104	5.44836	4.15356	4.43262	6.01483	6.32458
85.16	1.52338	2.82104	5.44836	4.15356	4.43536	6.01483	6.33044
85.26	1.51947	2.82104	5.44836	4.15356	4.4248	6.01483	6.32538
85.36	1.52649	2.82807	5.45538	4.16333	4.43768	6.02771	6.33746
85.46	1.53119	2.83276	5.46008	4.16333	4.43652	6.02539	6.34607
85.56	1.53119	2.83276	5.47571	4.16333	4.44434	6.0246	6.34412
85.66	1.53119	2.83276	5.47961	4.16724	4.43848	6.02655	6.34802
85.76	1.52533	2.83276	5.47961	4.16333	4.43848	6.02655	6.341
85.86	1.52143	2.83277	5.47962	4.16333	4.43457	6.01678	6.34412
85.96	1.539	2.83862	5.49524	4.17896	4.44434	6.0285	6.34802
86.06	1.53314	2.83277	5.48938	4.16724	4.43848	6.02655	6.34607
86.16	1.54291	2.84253	5.49915	4.1731	4.44434	6.03632	6.36169
86.26	1.53314	2.83276	5.48938	4.1731	4.43848	6.01678	6.34802
86.36	1.53314	2.83277	5.49524	4.16724	4.43457	6.01563	6.35272
86.46	1.53314	2.83862	5.51477	4.16919	4.44434	6.02069	6.3617
86.56	1.53314	2.84253	5.51868	4.18286	4.43732	6.0246	6.37146
86.66	1.53314	2.84253	5.51868	4.18286	4.44238	6.02655	6.36755
86.76	1.53314	2.84253	5.51868	4.177	4.44629	6.02655	6.36755
86.86	1.539	2.84839	5.52454	4.18872	4.44238	6.03827	6.37811
86.96	1.54291	2.85229	5.54407	4.19263	4.4541	6.03632	6.38318
87.06	1.54291	2.85229	5.54797	4.18677	4.44824	6.03632	6.38708
87.16	1.54291	2.85229	5.54797	4.18286	4.44824	6.03632	6.37537
87.26	1.53705	2.85229	5.54797	4.19458	4.44434	6.03632	6.38123
87.36	1.54291	2.85229	5.54797	4.18872	4.44824	6.03516	6.37616
87.46	1.54291	2.86206	5.54797	4.18481	4.44824	6.03436	6.38123
87.56	1.54291	2.86206	5.55969	4.18481	4.44434	6.03632	6.38513
87.66	1.54291	2.86206	5.55969	4.19458	4.44824	6.02655	6.39099
87.76	1.54877	2.86792	5.56555	4.19458	4.45294	6.03241	6.39294
87.86	1.55267	2.87183	5.56946	4.19458	4.45215	6.03632	6.40271
87.96	1.55267	2.87183	5.56946	4.20435	4.45605	6.04218	6.40546
88.06	1.54681	2.87183	5.57922	4.19733	4.45215	6.04608	6.40271
88.16	1.55267	2.87183	5.58624	4.19263	4.45605	6.04608	6.40662
88.26	1.55267	2.87183	5.59094	4.19263	4.45801	6.04492	6.41248
88.36	1.55267	2.87183	5.59094	4.19653	4.4541	6.04413	6.40466
88.46	1.55268	2.87183	5.60071	4.19263	4.45801	6.04413	6.41443
88.56	1.55853	2.87769	5.60657	4.19849	4.4541	6.04022	6.41132
88.66	1.56244	2.88159	5.61047	4.2063	4.46387	6.04608	6.41443
88.76	1.56244	2.88159	5.61047	4.20239	4.45801	6.04608	6.41248
88.86	1.56519	2.88159	5.62024	4.19653	4.45801	6.04608	6.41638
88.96	1.56049	2.88159	5.62024	4.19263	4.4541	6.04608	6.42224
89.06	1.56049	2.88159	5.62024	4.20239	4.45685	6.04492	6.42499
89.16	1.56049	2.88159	5.62024	4.19653	4.45605	6.04999	6.42224
89.26	1.56635	2.88745	5.63586	4.19849	4.45801	6.05975	6.43201
89.36	1.57025	2.89136	5.64563	4.21216	4.46582	6.06366	6.44177
89.46	1.57025	2.89136	5.64954	4.21216	4.45605	6.05389	6.44373
89.56	1.57025	2.89136	5.6593	4.2063	4.46191	6.05585	6.44763
89.66	1.57025	2.89136	5.6593	4.21216	4.46582	6.05585	6.44061
89.76	1.58588	2.89722	5.66516	4.21802	4.46191	6.06171	6.44958
89.86	1.58978	2.90112	5.66907	4.21606	4.47363	6.06561	6.45154
89.96	1.58392	2.90112	5.67883	4.22388	4.46777	6.06561	6.45544
90.06	1.58002	2.90112	5.67883	4.22388	4.46777	6.06445	6.45544
90.16	1.58002	2.90112	5.68469	4.21802	4.45801	6.06952	6.46014
90.26	1.58978	2.90112	5.69836	4.21411	4.46387	6.07343	6.45544
90.36	1.59564	2.90698	5.70422	4.22974	4.46271	6.06952	6.46716
90.46	1.59955	2.91089	5.70813	4.22778	4.47168	6.07538	6.47498
90.56	1.59369	2.91089	5.71985	4.22388	4.47559	6.07538	6.47302
90.66	1.58978	2.92065	5.71985	4.23364	4.46582	6.07538	6.47577
90.76	1.58978	2.92065	5.71985	4.23364	4.47168	6.07538	6.48083
90.86	1.58978	2.92065	5.71985	4.22662	4.47559	6.07538	6.47302
90.96	1.58978	2.92065	5.72961	4.22192	4.46582	6.07422	6.48279
91.06	1.59955	2.92065	5.72961	4.22583	4.47168	6.07343	6.47498
91.16	1.59955	2.92065	5.72961	4.22192	4.46582	6.07343	6.47498
91.26	1.59369	2.92065	5.73547	4.22192	4.46777	6.07928	6.47186
91.36	1.58978	2.92066	5.74915	4.22583	4.46387	6.07343	6.47498
91.46	1.5968	2.92182	5.75617	4.22894	4.47479	6.0824	6.48786
91.56	1.6015	2.92261	5.76086	4.23364	4.46857	6.0871	6.49646
91.66	1.6015	2.92261	5.77063	4.23755	4.47363	6.0871	6.49451
91.76	1.61127	2.92261	5.77063	4.23364	4.46777	6.0871	6.49725
91.86	1.60541	2.92261	5.77063	4.22778	4.46777	6.08594	6.4906
91.96	1.6015	2.92261	5.77063	4.23364	4.46387	6.08514	6.49451
92.06	1.6015	2.92261	5.7804	4.22778	4.46777	6.08514	6.49255
92.16	1.60736	2.92847	5.79211	4.22974	4.47363	6.091	6.50232
92.26	1.6015	2.92261	5.79016	4.23364	4.46387	6.0871	6.50232
92.36	1.60736	2.92261	5.79993	4.22778	4.46777	6.0871	6.49725
92.46	1.60346	2.93433	5.79993	4.22388	4.45801	6.0871	6.50232
92.56	1.61322	2.94409	5.80969	4.24536	4.47363	6.09686	6.51599
92.66	1.61322	2.94409	5.80969	4.2395	4.47949	6.09686	6.52185
92.76	1.61322	2.94409	5.81946	4.2356	4.46857	6.0957	6.51794
92.86	1.61322	2.94409	5.81946	4.2356	4.47363	6.09491	6.52381
92.96	1.62299	2.94995	5.82532	4.25122	4.47363	6.10077	6.52069
93.06	1.62299	2.95386	5.83508	4.24811	4.47754	6.10663	6.53357
93.16	1.62299	2.95386	5.84875	4.24341	4.46777	6.10663	6.53748
93.26	1.62299	2.95386	5.84875	4.25317	4.47363	6.10663	6.53162
93.36	1.62299	2.95386	5.84875	4.25317	4.46777	6.10663	6.53552
93.46	1.63275	2.96362	5.85852	4.24731	4.47363	6.10663	6.53241
93.56	1.62689	2.96362	5.85852	4.24341	4.46777	6.10547	6.53552
93.66	1.62299	2.95776	5.85852	4.25317	4.46777	6.10468	6.54138
93.76	1.62299	2.95386	5.87024	4.24731	4.45801	6.10468	6.53748
93.86	1.62299	2.95386	5.87024	4.24341	4.46387	6.10468	6.54334
93.96	1.62885	2.95972	5.8761	4.25903	4.47363	6.11249	6.54022
94.06	1.63275	2.96362	5.88977	4.25708	4.46661	6.11639	6.5531
94.16	1.63275	2.96362	5.88977	4.25317	4.47168	6.11639	6.55115
94.26	1.63666	2.96362	5.88977	4.26294	4.46582	6.11639	6.55505
94.36	1.64252	2.97339	5.9093	4.26685	4.47754	6.125	6.56287
94.46	1.64252	2.97339	5.91516	4.26294	4.47363	6.12421	6.56677
94.56	1.64252	2.97339	5.91907	4.27271	4.47754	6.12421	6.56091
94.66	1.64252	2.98315	5.92883	4.26685	4.47754	6.12421	6.56757
94.76	1.64252	2.98315	5.92883	4.26294	4.46777	6.12616	6.56091
94.86	1.6355	2.97729	5.92883	4.27271	4.47363	6.12616	6.56482
94.96	1.64056	2.97339	5.9386	4.26685	4.46777	6.12616	6.57068
95.06	1.64057	2.97339	5.9386	4.27271	4.46777	6.13593	6.56677
95.16	1.64642	2.97925	5.95032	4.27271	4.47247	6.14178	6.57733
95.26	1.64447	2.98315	5.9679	4.27271	4.47168	6.15155	6.59021
95.36	1.64056	2.98315	5.9679	4.26569	4.47559	6.1543	6.5863
95.46	1.64056	2.98315	5.9679	4.27271	4.48145	6.15546	6.59216
95.56	1.64056	2.98315	5.97766	4.27271	4.47559	6.1496	6.58435
95.66	1.64056	2.99292	5.97766	4.26685	4.47754	6.14569	6.5871
95.76	1.6347	2.99292	5.97766	4.27271	4.4834	6.14569	6.58044
95.86	1.64056	2.99292	5.98743	4.27271	4.47754	6.14569	6.59021
95.96	1.64057	2.99292	5.98743	4.27661	4.47754	6.14569	6.58631
96.06	1.64642	2.99878	5.99329	4.27856	4.47949	6.15039	6.59802
96.16	1.64447	2.99683	6.00891	4.27661	4.4873	6.15936	6.60583
96.26	1.64056	2.99292	6.00891	4.28247	4.4873	6.16327	6.60388
96.36	1.65033	2.99292	6.00891	4.27661	4.47638	6.16522	6.59491
96.46	1.65033	2.99292	6.00891	4.28247	4.48145	6.15936	6.59998
96.56	1.64447	2.99292	6.01868	4.27661	4.48535	6.15546	6.60388
96.66	1.64056	3.00269	6.0257	4.27271	4.47559	6.15546	6.60193
96.76	1.64056	3.00269	6.0304	4.28247	4.47559	6.15546	6.60583
96.86	1.64642	3.00855	6.04602	4.28247	4.48926	6.16016	6.61639
96.96	1.65424	3.01245	6.04993	4.29224	4.4873	6.16327	6.6156
97.06	1.65033	3.01245	6.04993	4.28638	4.4873	6.16327	6.62146
97.16	1.65033	3.01245	6.05969	4.28247	4.4873	6.16522	6.61365
97.26	1.65033	3.02222	6.05969	4.28638	4.47754	6.16522	6.62341
97.36	1.65033	3.02222	6.05969	4.28247	4.47754	6.16522	6.61444
97.46	1.65033	3.02222	6.06946	4.29419	4.4834	6.16522	6.61951
97.56	1.65033	3.02808	6.07532	4.29303	4.492	6.17108	6.62146
97.66	1.67181	3.04175	6.08899	4.302	4.49512	6.18475	6.64099
97.76	1.67181	3.04175	6.09875	4.30591	4.50098	6.18359	6.6449
97.86	1.67181	3.04175	6.09875	4.302	4.50488	6.18866	6.64294
97.96	1.67181	3.04175	6.09875	4.30591	4.49512	6.18866	6.64099
98.06	1.66595	3.04175	6.10852	4.302	4.49512	6.18475	6.64374
98.16	1.66205	3.04175	6.10852	4.29614	4.50293	6.18475	6.64294
98.26	1.66907	3.05267	6.11554	4.30902	4.51385	6.19177	6.64801
98.36	1.67377	3.05347	6.13	4.31372	4.50879	6.20624	6.65662
98.46	1.67377	3.05347	6.13	4.31763	4.50879	6.20624	6.65466
98.56	1.66675	3.05347	6.14172	4.31372	4.50763	6.20508	6.66327
98.66	1.66205	3.05347	6.14172	4.30786	4.5127	6.20428	6.65466
98.76	1.66205	3.05347	6.14172	4.31372	4.50684	6.20624	6.65271
98.86	1.66205	3.06323	6.14172	4.30786	4.50684	6.20624	6.66248
98.96	1.67182	3.06323	6.15149	4.31372	4.50684	6.20624	6.66638
99.06	1.67767	3.06909	6.15735	4.31372	4.50293	6.2121	6.66327
99.16	1.67181	3.06323	6.15149	4.31372	4.50293	6.20624	6.66248
99.26	1.66595	3.06323	6.16125	4.3067	4.50879	6.20624	6.66638
99.36	1.66205	3.06793	6.16125	4.31372	4.50879	6.20508	6.66052
99.46	1.66205	3.06324	6.17102	4.31372	4.49902	6.21015	6.66834
99.56	1.67767	3.07886	6.18665	4.32349	4.51349	6.23163	6.6781
99.66	1.68549	3.08276	6.19055	4.33325	4.5166	6.22968	6.69177
99.76	1.68158	3.08276	6.20032	4.33325	4.5166	6.23163	6.68671
99.86	1.68158	3.08276	6.20032	4.33716	4.52246	6.22968	6.69177
99.96	1.68158	3.08276	6.20032	4.33325	4.5166	6.22577	6.68396
100.06	1.68744	3.08862	6.21594	4.34302	4.52246	6.23163	6.68787
100.16	1.68549	3.10229	6.21985	4.34302	4.52637	6.23553	6.69568
100.26	1.68158	3.10229	6.21985	4.35278	4.52832	6.24609	6.70038
100.36	1.68158	3.10229	6.22961	4.34692	4.52832	6.2453	6.70154
100.46	1.68158	3.10229	6.22961	4.35278	4.51855	6.2453	6.70544
100.56	1.69721	3.10816	6.24524	4.35278	4.53027	6.25116	6.70935
100.66	1.69525	3.11206	6.24915	4.36255	4.53693	6.25507	6.70544
100.76	1.69135	3.12183	6.24915	4.35669	4.53613	6.25507	6.7113
100.86	1.69135	3.11597	6.25891	4.36255	4.52637	6.25507	6.7121
100.96	1.69135	3.11206	6.25891	4.35669	4.52637	6.25507	6.71521
101.06	1.69135	3.11206	6.25891	4.36255	4.52637	6.25391	6.70935
101.16	1.69721	3.11792	6.26477	4.36139	4.53809	6.26093	6.72302
101.26	1.70502	3.12183	6.2804	4.36059	4.5459	6.26483	6.72107
101.36	1.70111	3.13159	6.2804	4.37231	4.54785	6.26483	6.73083
101.46	1.70111	3.13159	6.2804	4.36646	4.53809	6.2746	6.72577
101.56	1.70111	3.12573	6.29602	4.37232	4.53693	6.26874	6.73083
101.66	1.70697	3.12769	6.30579	4.37232	4.54199	6.27069	6.7406
101.76	1.70502	3.14136	6.30969	4.38208	4.55176	6.27344	6.74255
101.86	1.70111	3.14136	6.31946	4.37622	4.55566	6.2746	6.73474
101.96	1.70111	3.14136	6.31946	4.38208	4.5459	6.2746	6.7406
102.06	1.70111	3.14136	6.31946	4.37622	4.5459	6.2746	6.73553
102.16	1.71088	3.14136	6.31946	4.38208	4.5459	6.2746	6.7406
102.26	1.71088	3.1355	6.32923	4.37622	4.5459	6.2746	6.73669
102.36	1.71674	3.14722	6.33508	4.38794	4.55371	6.29022	6.73669
102.46	1.72064	3.15112	6.33899	4.38599	4.54669	6.29413	6.75037
102.56	1.71478	3.15112	6.34875	4.39185	4.55176	6.29608	6.7453
102.66	1.71088	3.15112	6.34875	4.38599	4.55566	6.29492	6.75037
102.76	1.71088	3.15112	6.34875	4.39185	4.55566	6.29413	6.74255
102.86	1.71088	3.15113	6.35853	4.39771	4.55567	6.29413	6.75232
102.96	1.72766	3.1679	6.3753	4.41058	4.57244	6.30505	6.76129
103.06	1.73236	3.17651	6.38	4.40826	4.57715	6.30585	6.77185
103.16	1.73236	3.17261	6.38977	4.41333	4.57715	6.30585	6.7738
103.26	1.72534	3.17261	6.38977	4.41333	4.58496	6.30585	6.77655
103.36	1.73041	3.17261	6.38977	4.41724	4.5791	6.30469	6.7699
103.46	1.73627	3.18823	6.40539	4.41919	4.58496	6.31171	6.77185
103.56	1.74017	3.19214	6.4093	4.427	4.58771	6.31561	6.78162
103.66	1.74017	3.19214	6.4093	4.43286	4.59277	6.31561	6.78552
103.76	1.74017	3.18628	6.42102	4.427	4.58691	6.32538	6.78241
103.86	1.73431	3.18237	6.42102	4.4231	4.58691	6.32538	6.77966
103.96	1.73041	3.18237	6.42102	4.427	4.58691	6.32538	6.78748
104.06	1.74018	3.19214	6.42102	4.41724	4.58692	6.32538	6.77576
104.16	1.74603	3.198	6.43665	4.42896	4.59277	6.33203	6.78748
104.26	1.74994	3.2019	6.44055	4.427	4.59668	6.32928	6.79333
104.36	1.74994	3.2019	6.44055	4.43286	4.59863	6.32538	6.79608
104.46	1.74408	3.19604	6.45032	4.427	4.59747	6.32538	6.78943
104.56	1.74017	3.19214	6.45618	4.4278	4.59668	6.32538	6.79724
104.66	1.74017	3.20386	6.46985	4.4231	4.59668	6.32538	6.79138
104.76	1.74018	3.20386	6.46985	4.43286	4.59668	6.32538	6.79529
104.86	1.74603	3.20972	6.47571	4.43286	4.6084	6.33124	6.79919
104.96	1.74994	3.21362	6.48938	4.44263	4.61621	6.33594	6.81171
105.06	1.74994	3.21363	6.48938	4.43677	4.60645	6.33514	6.8031
105.16	1.7597	3.22339	6.49915	4.45239	4.61621	6.35468	6.81091
105.26	1.75385	3.22339	6.49915	4.44653	4.61816	6.34882	6.81482
105.36	1.74994	3.21753	6.50891	4.44653	4.617	6.34491	6.81287
105.46	1.7597	3.21362	6.50891	4.45239	4.62207	6.34491	6.81561
105.56	1.7597	3.22339	6.50891	4.44653	4.62598	6.34491	6.80896
105.66	1.75971	3.22339	6.51868	4.45239	4.62598	6.34375	6.82264
105.76	1.76557	3.22925	6.52454	4.45239	4.63183	6.35077	6.82068
105.86	1.76361	3.23315	6.52844	4.46216	4.63574	6.34882	6.83044
105.96	1.7597	3.23315	6.54407	4.4563	4.63574	6.34491	6.82654
106.06	1.7597	3.22614	6.54797	4.46216	4.6377	6.34491	6.83124
106.16	1.7597	3.2312	6.54797	4.45514	4.64355	6.34491	6.82849
106.26	1.75971	3.2312	6.55969	4.46216	4.6377	6.34491	6.8363
106.36	1.75971	3.23706	6.56555	4.47778	4.64356	6.34961	6.8363
106.46	1.7597	3.24097	6.56946	4.47583	4.6463	6.35272	6.84412
106.56	1.7597	3.24097	6.56946	4.48169	4.64551	6.35468	6.84216
106.66	1.77142	3.24097	6.57922	4.4856	4.64551	6.34882	6.84021
106.76	1.77142	3.24097	6.57922	4.48169	4.64551	6.34491	6.84296
106.86	1.76556	3.24487	6.57922	4.4856	4.64551	6.35468	6.84021
106.96	1.76166	3.24097	6.58899	4.48169	4.65137	6.35468	6.84998
107.06	1.76166	3.24097	6.58899	4.4856	4.65723	6.35468	6.84607
107.16	1.77924	3.25855	6.60657	4.50903	4.67481	6.37109	6.85779
107.26	1.78314	3.26245	6.62024	4.50708	4.67871	6.37616	6.87146
107.36	1.78314	3.26245	6.62024	4.50708	4.67755	6.37616	6.86639
107.46	1.78314	3.25659	6.62024	4.50317	4.68262	6.37616	6.87146
107.56	1.78314	3.26245	6.62024	4.50903	4.68652	6.37616	6.87341
107.66	1.77728	3.26245	6.63	4.51489	4.68652	6.37616	6.8656
107.76	1.77338	3.26245	6.63001	4.51489	4.68652	6.37616	6.87146
107.86	1.77924	3.26831	6.64563	4.52466	4.69434	6.38477	6.87927
107.96	1.79291	3.27222	6.64954	4.52466	4.68848	6.38983	6.88593
108.06	1.79291	3.27222	6.6554	4.5274	4.69434	6.39569	6.88318
108.16	1.79291	3.28198	6.66907	4.52271	4.69824	6.39569	6.88123
108.26	1.79291	3.27612	6.66907	4.52661	4.69824	6.39569	6.88513
108.36	1.79291	3.27222	6.66907	4.53247	4.69708	6.38983	6.88318
108.46	1.79291	3.27222	6.67883	4.52661	4.70215	6.38593	6.88708
108.56	1.79877	3.27808	6.68469	4.53247	4.71192	6.39178	6.88593
108.66	1.79681	3.28198	6.6886	4.54224	4.71582	6.39453	6.89099
108.76	1.79291	3.28199	6.69837	4.53638	4.71777	6.39374	6.8949
108.86	1.80267	3.29175	6.70813	4.55396	4.72754	6.40546	6.90271
108.96	1.80267	3.29565	6.70813	4.5481	4.71777	6.40546	6.90662
109.06	1.80267	3.29175	6.71985	4.55396	4.71777	6.41522	6.90076
109.16	1.80267	3.29175	6.72571	4.55396	4.71777	6.41522	6.90155
109.26	1.80267	3.29175	6.72961	4.55786	4.72363	6.41522	6.90466
109.36	1.80542	3.29175	6.73352	4.5481	4.72754	6.40936	6.91052
109.46	1.80072	3.29175	6.72961	4.55396	4.72638	6.4043	6.91248
109.56	1.80072	3.29175	6.73547	4.54694	4.72559	6.40546	6.90466
109.66	1.80072	3.28589	6.74915	4.552	4.73145	6.40546	6.91052
109.76	1.80072	3.29175	6.74915	4.56177	4.72559	6.41522	6.90546
109.86	1.80072	3.29175	6.74915	4.55591	4.72754	6.41522	6.91052
109.96	1.80072	3.29175	6.75891	4.56177	4.72754	6.41522	6.91248
110.06	1.80774	3.29877	6.76593	4.56293	4.73456	6.41638	6.9234
110.16	1.82221	3.30347	6.7804	4.57349	4.73926	6.41602	6.92225
110.26	1.82611	3.32495	6.79016	4.58716	4.74902	6.42499	6.93396
110.36	1.8222	3.31909	6.79016	4.58325	4.74786	6.42694	6.93671
110.46	1.8222	3.31519	6.80579	4.57739	4.75293	6.42694	6.94177
110.56	1.8222	3.31519	6.80969	4.58521	4.74707	6.43671	6.93787
110.66	1.81635	3.31519	6.80969	4.58911	4.74707	6.43671	6.93201
110.76	1.81244	3.31519	6.81946	4.58521	4.74902	6.43671	6.94177
110.86	1.81244	3.31519	6.81946	4.58911	4.74902	6.43671	6.93787
110.96	1.8222	3.31519	6.81946	4.57935	4.75488	6.43555	6.94257
111.06	1.82221	3.31519	6.82923	4.58521	4.75879	6.43671	6.94373
111.16	1.83197	3.31909	6.83899	4.58795	4.75879	6.44061	6.94568
111.26	1.82611	3.32495	6.83899	4.59302	4.75879	6.43671	6.94373
111.36	1.82807	3.33081	6.85657	4.59888	4.76349	6.45233	6.95935
111.46	1.83197	3.33472	6.86633	4.60669	4.77246	6.45624	6.95544
111.56	1.83197	3.33472	6.87024	4.61255	4.77637	6.45624	6.96405
111.66	1.83197	3.33472	6.87024	4.60669	4.77832	6.45624	6.9613
111.76	1.83197	3.33472	6.88	4.61255	4.76855	6.45703	6.96521
111.86	1.83197	3.33472	6.88	4.60669	4.76855	6.45624	6.96326
111.96	1.84174	3.34448	6.88	4.6145	4.76855	6.45624	6.9613
112.06	1.8515	3.34839	6.89954	4.61841	4.77832	6.47577	6.97498
112.16	1.84564	3.34448	6.89954	4.61841	4.78418	6.46991	6.97302
112.26	1.84174	3.34448	6.89954	4.62427	4.78809	6.466	6.97382
112.36	1.84174	3.34448	6.9093	4.61841	4.77832	6.466	6.97693
112.46	1.84174	3.34448	6.9093	4.62427	4.77716	6.46484	6.97107
112.56	1.84174	3.35425	6.91516	4.61841	4.77637	6.466	6.97302
112.66	1.84174	3.35425	6.92883	4.62427	4.77637	6.47577	6.97693
112.76	1.8515	3.34723	6.92883	4.61841	4.77832	6.47577	6.97498
112.86	1.8515	3.34253	6.9386	4.62427	4.77832	6.47577	6.97186
112.96	1.84564	3.34253	6.9386	4.62701	4.78418	6.46991	6.97498
113.06	1.84174	3.34253	6.9386	4.62232	4.78809	6.466	6.97302
113.16	1.8515	3.35229	6.95813	4.63599	4.78809	6.48633	6.98083
113.26	1.8515	3.3523	6.95813	4.63208	4.78809	6.48553	6.98474
113.36	1.85736	3.35816	6.96399	4.6438	4.79279	6.49139	6.98865
113.46	1.87103	3.36596	6.98742	4.65356	4.80566	6.50507	7.00507
113.56	1.87103	3.36206	6.98743	4.65747	4.81152	6.50507	7.00232
113.66	1.87103	3.36206	6.98743	4.66333	4.81738	6.50507	7.00037
113.76	1.87103	3.36206	6.98743	4.65747	4.80762	6.51483	6.99646
113.86	1.87103	3.37183	6.98743	4.66333	4.80762	6.51678	7.00232
113.96	1.87103	3.37183	6.99915	4.65747	4.80762	6.51678	7.00037
114.06	1.86517	3.37183	6.99915	4.66333	4.80762	6.51563	6.9953
114.16	1.87103	3.37183	7.00617	4.65747	4.80762	6.51483	7.00037
114.26	1.87689	3.37769	7.01672	4.66919	4.81231	6.52069	7.00232
114.36	1.8808	3.38159	7.0304	4.677	4.82129	6.5246	7.00037
114.46	1.8808	3.37573	7.0304	4.6731	4.81543	6.5246	7.01013
114.56	1.8847	3.39136	7.04016	4.68561	4.8252	6.5285	7.02185
114.66	1.8808	3.39136	7.04993	4.69067	4.82715	6.53632	7.0246
114.76	1.8808	3.39136	7.04993	4.69067	4.82715	6.53516	7.02185
114.86	1.8808	3.39136	7.04993	4.69653	4.82715	6.53436	7.0199
114.96	1.8808	3.39136	7.05969	4.70239	4.82324	6.53436	7.01599
115.06	1.8808	3.39136	7.05969	4.69653	4.82715	6.54413	7.02185
115.16	1.8808	3.39136	7.05969	4.70239	4.82715	6.54413	7.0199
115.26	1.8808	3.39526	7.06946	4.7063	4.82715	6.54413	7.01483
115.36	1.87378	3.39136	7.06946	4.7024	4.82599	6.54608	7.0199
115.46	1.8847	3.40698	7.08508	4.72192	4.83105	6.57147	7.03748
115.56	1.88861	3.41089	7.10461	4.72192	4.83496	6.57422	7.03357
115.66	1.88861	3.41089	7.10852	4.71606	4.84082	6.57343	7.03162
115.76	1.88861	3.41089	7.10852	4.71606	4.83496	6.58319	7.03552
115.86	1.88861	3.41089	7.11829	4.72192	4.83691	6.58319	7.02966
115.96	1.88861	3.41089	7.11829	4.71606	4.83691	6.57928	7.04218
116.06	1.88861	3.42065	7.11829	4.72192	4.83691	6.57538	7.03943
116.16	1.88861	3.42065	7.12805	4.7149	4.82715	6.57538	7.04333
116.26	1.88861	3.42065	7.12805	4.72192	4.82599	6.57538	7.04138
116.36	1.88861	3.42066	7.13782	4.72193	4.8252	6.56836	7.03357
116.46	1.90033	3.43237	7.14953	4.73755	4.82714	6.591	7.04333
116.56	1.91205	3.43237	7.14954	4.72778	4.82715	6.58905	7.05194
116.66	1.91205	3.43237	7.14954	4.73364	4.82715	6.58514	7.03552
116.76	1.91205	3.44409	7.1554	4.73364	4.82715	6.5871	7.04138
116.86	1.91791	3.44995	7.16516	4.74341	4.82324	6.59296	7.04919
116.96	1.91595	3.45386	7.18079	4.74341	4.8291	6.60663	7.04529
117.06	1.92181	3.45776	7.19055	4.75708	4.83771	6.61523	7.0531
117.16	1.91595	3.448	7.18469	4.74731	4.83105	6.60858	7.04413
117.26	1.92181	3.45386	7.19055	4.74732	4.81738	6.61444	7.03552
117.36	1.92181	3.45386	7.19055	4.75317	4.81738	6.61639	7.04138
117.46	1.92181	3.45386	7.19055	4.74731	4.81738	6.61639	7.02576
117.56	1.93158	3.47339	7.20618	4.76294	4.82715	6.62616	7.04138
117.66	1.93744	3.47925	7.21985	4.76294	4.83301	6.64178	7.04334
117.76	1.95111	3.49292	7.23547	4.77856	4.84668	6.64844	7.04999
117.86	1.95111	3.49292	7.23938	4.77466	4.84863	6.64374	7.05115
117.96	1.94525	3.48706	7.23352	4.7774	4.83771	6.65546	7.04919
118.06	1.9472	3.48315	7.22961	4.77271	4.83105	6.65546	7.05701
118.16	1.96087	3.49292	7.23938	4.7727	4.82715	6.6496	7.07067
118.26	1.95502	3.48706	7.23938	4.76099	4.83106	6.64569	7.06873
118.36	1.95697	3.47925	7.24524	4.77271	4.83301	6.64178	7.05115
118.46	1.96087	3.49292	7.25891	4.78247	4.85254	6.65936	7.06171
118.56	1.96088	3.48706	7.25891	4.76685	4.84668	6.63477	7.0531
118.66	1.95112	3.47339	7.25501	4.76685	4.85254	6.62421	7.05116
118.76	1.97064	3.48315	7.27258	4.802	4.87206	6.63007	7.04919
118.86	1.96482	3.48319	7.25895	4.77665	4.85258	6.62616	7.05115
118.96	2.03701	3.51827	7.39169	4.89571	4.95016	6.72577	7.16052
119.06	2.07028	3.60623	7.52456	5.00125	5.05178	6.8363	7.26599
119.16	2.09959	3.62772	7.56754	5.06181	5.10923	6.89453	7.33443
119.26	2.16052	3.65625	7.66248	5.17812	5.21224	7.01129	7.45074
119.36	2.24416	3.71956	7.81563	5.38918	5.39754	7.19843	7.65387
119.46	2.31822	3.58854	8.04124	5.65153	5.6052	7.4328	7.91443
119.56	2.2635	4.11977	8.40645	6.05812	5.84267	7.74139	8.2937
119.66	2.30658	3.77222	8.1499	5.97467	5.88611	7.6781	8.18945
119.76	2.31323	3.77222	8.1499	5.97467	5.88611	7.6781	8.18945
119.86	2.31357	3.77255	8.15024	5.975	5.88644	7.6781	8.18945
119.96	3.40744	-0.52304	7.00662	-4.0917	-8.34231	-17.5633	-51.8453
120.06	-3.03058	-0.26337	3.61749	-3.83203	-8.08264	-17.304	-51.586
120.16	-3.03058	-15.4641	3.61749	-3.83203	-8.08264	-17.304	-51.586
120.26	-3.03183	4.46628	3.61624	5.7973	6.20874	8.34955	12.9144
120.36	1.84725	7.5328	12.3921	13.6993	19.8939	32.6093	48.9785
120.96	2.9483	5.38775	10.8893	9.02026	11.6161	16.7824	22.0949
121.06	2.72425	5.20747	10.3711	8.66224	10.755	15.2512	19.4691
121.16	2.5476	5.06835	10.0398	8.20708	9.96898	13.9636	17.7458
121.26	2.49998	4.94645	9.77805	7.92457	9.05989	12.8695	15.9832
121.36	2.47848	4.79879	9.54641	7.60318	8.53811	11.7136	14.6234
121.46	2.45578	4.68625	9.36826	7.28751	8.23026	10.857	13.448
121.56	2.41012	4.59957	9.28273	7.03988	7.87362	10.3414	12.3293
121.66	2.34761	4.50582	9.1429	6.83559	7.45882	9.92731	11.3117
121.76	2.32106	4.44215	9.02571	6.67033	7.25914	9.54883	10.8625
121.86	2.28706	4.41011	8.97572	6.59419	7.02088	9.12189	10.3691
121.96	2.25463	4.35033	8.91631	6.48089	6.77672	8.67969	9.95508
122.06	2.23822	4.31519	8.8468	6.4231	6.6037	8.41602	9.42303
122.16	2.19917	4.26362	8.80775	6.3227	6.4994	8.15118	8.97774
122.26	2.20697	4.2312	8.76203	6.27386	6.40447	8.03668	8.65546
122.36	2.20502	4.19019	8.70814	6.24341	6.33808	7.90192	8.44257
122.46	2.20812	4.16479	8.70422	6.19183	6.30096	7.79529	8.24683
122.56	2.20777	4.15504	8.68159	6.1485	6.26856	7.65271	8.07965
122.66	2.22259	4.14331	8.64483	6.10278	6.22674	7.5578	7.94293
122.76	2.20502	4.12378	8.62024	6.052	6.18653	7.47028	7.77808
122.86	2.20111	4.12574	8.62024	6.03247	6.14081	7.38904	7.64215
122.96	2.21087	4.12182	8.60266	6.00708	6.09277	7.35272	7.54645
123.06	2.20502	4.11987	8.58704	5.99927	6.04785	7.33435	7.50739
123.16	2.19214	4.107	8.57416	5.961	6.00568	7.27655	7.45936
123.26	2.20502	4.1062	8.57727	5.94653	5.98144	7.22968	7.42926
123.36	2.20032	4.1062	8.57336	5.9563	5.95605	7.18787	7.42731
123.46	2.20502	4.1062	8.5675	5.94653	5.93262	7.13788	7.38824
123.56	2.21088	4.1062	8.57337	5.95044	5.92481	7.10077	7.35388
123.66	2.20697	4.08667	8.56946	5.93286	5.8916	7.07928	7.31092
123.76	2.20697	4.09058	8.56946	5.93286	5.88769	7.04608	7.29333
123.86	2.19721	4.08667	8.55853	5.93286	5.87793	7.04803	7.2691
123.96	2.20306	4.09253	8.55383	5.91919	5.87402	7.03046	7.22888
124.06	2.19721	4.09253	8.55383	5.91608	5.86231	7.02069	7.22888
124.16	2.1933	4.09644	8.55774	5.90747	5.8584	7.01093	7.22302
124.26	2.2019	4.09528	8.56244	5.90631	5.867	7.00391	7.2121
124.36	2.20502	4.09448	8.55579	5.90942	5.86035	6.98163	7.19452
124.46	2.19525	4.08472	8.55188	5.89966	5.85059	6.97577	7.18591
124.56	2.18549	4.08081	8.55774	5.90161	5.84278	6.95428	7.19177
124.66	2.19135	4.08276	8.5636	5.90161	5.84161	6.94647	7.19177
124.76	2.19135	4.07691	8.56244	5.89069	5.84277	6.93671	7.17224
124.86	2.20111	4.08667	8.57337	5.89575	5.85059	6.94647	7.18201
124.96	2.20501	4.09253	8.58313	5.90747	5.84082	6.94257	7.19177
125.06	2.20111	4.09528	8.5929	5.91138	5.84668	6.95038	7.19568
125.16	2.19409	4.09058	8.5929	5.91138	5.83966	6.93945	7.18201
125.26	2.1933	4.10034	8.60657	5.91138	5.83887	6.9328	7.17889
125.36	2.18353	4.08667	8.58704	5.91022	5.84082	6.92499	7.17029
125.46	2.16986	4.08276	8.58313	5.90552	5.82715	6.91522	7.17615
125.56	2.18939	4.08667	8.60345	5.90942	5.83105	6.92889	7.17615
125.66	2.18354	4.08667	8.60266	5.91138	5.82715	6.91797	7.16523
125.76	2.17377	4.08667	8.61633	5.91021	5.84668	6.92303	7.16443
125.86	2.16986	4.08667	8.61243	5.91528	5.83966	6.90741	7.16052
125.96	2.164	4.0769	8.61243	5.90942	5.8291	6.90546	7.16443
126.06	2.17181	4.08746	8.63391	5.927	5.83887	6.91132	7.16638
126.16	2.17181	4.0769	8.63391	5.9231	5.83301	6.90039	7.15546
126.26	2.17182	4.07691	8.63861	5.91217	5.82208	6.89569	7.14685
126.36	2.18549	4.0769	8.64954	5.91724	5.83691	6.8996	7.16248
126.46	2.18158	4.07104	8.64758	5.91138	5.83105	6.89569	7.16638
126.56	2.17572	4.0769	8.65344	5.92114	5.83105	6.90936	7.16638
126.66	2.18158	4.06714	8.66321	5.91724	5.83301	6.90741	7.16522
126.76	2.18158	4.06598	8.66321	5.91138	5.82794	6.90039	7.15662
126.86	2.17572	4.06519	8.67493	5.90826	5.82129	6.88983	7.15662
126.96	2.17181	4.05542	8.67377	5.91138	5.82129	6.88593	7.14685
127.06	2.18158	4.073	8.6886	5.927	5.83301	6.89569	7.16132
127.16	2.17572	4.07691	8.68665	5.91529	5.8252	6.89258	7.15858
127.26	2.18042	4.08276	8.70227	5.92309	5.83575	6.8996	7.16248
127.36	2.17377	4.08081	8.69641	5.92389	5.83105	6.89374	7.16052
127.46	2.16986	4.07691	8.69446	5.91724	5.82129	6.88007	7.14569
127.56	2.164	4.06714	8.69446	5.91138	5.82129	6.8703	7.1449
127.66	2.17572	4.073	8.71009	5.9231	5.82325	6.88086	7.14686
127.76	2.18939	4.08551	8.7226	5.9309	5.82989	6.88788	7.16443
127.86	2.18353	4.07495	8.7218	5.92584	5.8291	6.88397	7.15662
127.96	2.17963	4.07495	8.73157	5.92896	5.82129	6.88788	7.15546
128.06	2.17963	4.07495	8.73157	5.92114	5.82715	6.88007	7.1449
128.16	2.19135	4.06519	8.73352	5.91724	5.82129	6.87616	7.14099
128.26	2.18549	4.06714	8.73352	5.92114	5.82599	6.87891	7.1449
128.36	2.18158	4.06714	8.74328	5.91022	5.81933	6.87421	7.13397
128.46	2.17572	4.06128	8.73743	5.89966	5.81543	6.86249	7.11951
128.56	2.16595	4.04645	8.73236	5.89966	5.80176	6.84882	7.1156
128.66	2.16205	4.04565	8.73547	5.89185	5.79785	6.85663	7.11169
128.76	2.15619	4.04565	8.73352	5.88794	5.8006	6.84961	7.1156
128.86	2.15228	4.04565	8.73352	5.89069	5.79004	6.84491	7.10468
128.96	2.16205	4.03003	8.73352	5.88013	5.7959	6.83905	7.10583
129.06	2.16205	4.03198	8.74915	5.88208	5.7959	6.83514	7.10193
129.16	2.16205	4.02612	8.75305	5.88989	5.79199	6.84491	7.10583
129.26	2.16205	4.02496	8.75189	5.88013	5.79669	6.84375	7.09491
129.36	2.15619	4.02612	8.7511	5.88678	5.79004	6.83905	7.09998
129.46	2.15228	4.01636	8.76282	5.88013	5.78027	6.82928	7.09412
129.56	2.1355	4.00074	8.75305	5.87036	5.77051	6.80975	7.07458
129.66	2.15033	3.99682	8.76281	5.87622	5.77636	6.81952	7.0863
129.76	2.14056	3.98706	8.75696	5.8606	5.7713	6.80469	7.07147
129.86	2.1347	3.98706	8.75305	5.86139	5.76074	6.79803	7.06482
129.96	2.1308	3.98706	8.75305	5.85669	5.76074	6.78827	7.06482
130.06	2.1308	3.982	8.76477	5.86646	5.7627	6.79022	7.06091
130.16	2.1308	3.98511	8.77728	5.8606	5.77051	6.79999	7.06677
130.26	2.1347	3.98511	8.77844	5.86646	5.76154	6.79492	7.06171
130.36	2.1308	3.98511	8.78235	5.85944	5.7666	6.78827	7.06482
130.46	2.12494	3.97534	8.79211	5.8606	5.76074	6.78827	7.05505
130.56	2.12103	3.96948	8.78626	5.85669	5.76074	6.7785	7.05505
130.66	2.1308	3.97339	8.78821	5.86646	5.7627	6.78046	7.04999
130.76	2.1308	3.96637	8.79407	5.86059	5.76935	6.7793	7.06091
130.86	2.12494	3.96558	8.80267	5.85553	5.76074	6.7746	7.05505
130.96	2.12103	3.95972	8.80774	5.85864	5.75098	6.7785	7.04529
131.06	2.12494	3.94605	8.80579	5.85669	5.75684	6.76874	7.04529
131.16	2.12805	3.95307	8.82453	5.85785	5.75684	6.77185	7.04138
131.26	2.12573	3.95776	8.83313	5.86255	5.75098	6.76953	7.05115
131.36	2.1308	3.95776	8.83508	5.85864	5.75683	6.77655	7.04724
131.46	2.11518	3.93708	8.81946	5.85163	5.74317	6.76093	7.02771
131.56	2.11713	3.93628	8.82141	5.85278	5.73926	6.76288	7.03943
131.66	2.12494	3.93628	8.83392	5.85278	5.74902	6.76093	7.04333
131.76	2.12103	3.93823	8.83313	5.85278	5.742	6.75	7.04608
131.86	2.12103	3.93432	8.83899	5.85473	5.74316	6.76093	7.04138
131.96	2.12299	3.92847	8.8429	5.84772	5.74121	6.75507	7.03357
132.06	2.11713	3.92847	8.84485	5.85083	5.7334	6.74921	7.03748
132.16	2.11322	3.92456	8.85071	5.84692	5.72833	6.75311	7.03241
132.26	2.12299	3.92731	8.85461	5.84888	5.7373	6.75702	7.03162
132.36	2.11713	3.92652	8.85462	5.85279	5.73731	6.75977	7.03552
132.46	2.11908	3.92261	8.86633	5.85357	5.7373	6.76093	7.03162
132.56	2.10736	3.91675	8.87415	5.84106	5.73145	6.74921	7.0238
132.66	2.11322	3.91089	8.87299	5.84693	5.72754	6.7453	7.01679
132.76	2.11322	3.91284	8.88001	5.84692	5.72833	6.75116	7.02771
132.86	2.11322	3.90698	8.88391	5.84692	5.72168	6.75116	7.03162
132.96	2.11597	3.90778	8.88391	5.85278	5.72754	6.75702	7.02576
133.06	2.10736	3.89331	8.88587	5.84381	5.71777	6.74609	7.02771
133.16	2.11517	3.89722	8.89368	5.84106	5.71777	6.7453	7.02576
133.26	2.11127	3.89722	8.89368	5.84692	5.72052	6.73944	7.01678
133.36	2.10541	3.89722	8.89368	5.84693	5.71778	6.73553	7.01208
133.46	2.11712	3.89331	8.89953	5.84692	5.71777	6.74725	7.01794
133.56	2.10345	3.8855	8.89954	5.83716	5.7002	6.73438	7.00427
133.66	2.09955	3.8855	8.90228	5.84577	5.70606	6.72772	7.01014
133.76	2.10932	3.88043	8.90735	5.84497	5.70489	6.72968	7.01013
133.86	2.10931	3.88354	8.91125	5.84497	5.7041	6.73358	7.00897
133.96	2.10931	3.88354	8.91711	5.83911	5.70996	6.72772	7.00427
134.06	2.09369	3.86401	8.91125	5.83521	5.69629	6.72382	6.9906
134.16	2.09955	3.86402	8.91126	5.83716	5.69043	6.72266	6.9906
134.26	2.10071	3.86127	8.91828	5.83716	5.69354	6.71326	6.99176
134.36	2.1015	3.86792	8.92883	5.83716	5.70099	6.72577	7.00232
134.46	2.10541	3.86792	8.93469	5.84692	5.69629	6.71991	7.00116
134.56	2.10736	3.86401	8.94055	5.84692	5.69629	6.72186	7.00037
134.66	2.1015	3.85699	8.94055	5.83716	5.68652	6.716	6.99255
134.76	2.09448	3.86206	8.9433	5.84106	5.68848	6.70898	6.99255
134.86	2.1015	3.8562	8.94837	5.83795	5.69238	6.71405	6.99255
134.96	2.10736	3.86206	8.95813	5.84302	5.69317	6.716	6.99255
135.06	2.10541	3.84644	8.95813	5.83716	5.68652	6.69647	6.98279
135.16	2.1015	3.84644	8.97376	5.84107	5.68067	6.69061	6.98163
135.26	2.1015	3.84839	8.96985	5.84302	5.69238	6.70233	6.98083
135.36	2.1015	3.8562	8.97961	5.84692	5.69238	6.70508	6.98083
135.46	2.10541	3.8562	8.98352	5.8399	5.68848	6.70428	6.98083
135.56	2.0976	3.84839	8.98547	5.83325	5.67755	6.69452	6.97888
135.66	2.10541	3.85815	8.99329	5.83716	5.68652	6.69452	6.98279
135.76	2.1015	3.84723	8.99329	5.8313	5.68066	6.69647	6.98279
135.86	2.1015	3.84643	8.99914	5.83716	5.67676	6.69061	6.98163
135.96	2.1015	3.83862	8.99915	5.83325	5.67285	6.68164	6.97107
136.06	2.1015	3.84644	9.01086	5.83716	5.67169	6.68475	6.97107
136.16	2.09564	3.84644	9.01477	5.83014	5.67676	6.68475	6.97107
136.26	2.09759	3.84253	9.02649	5.83325	5.68262	6.68475	6.97693
136.36	2.1015	3.84253	9.02338	5.83716	5.6709	6.67499	6.97302
136.46	2.1015	3.83667	9.02844	5.83716	5.66699	6.67499	6.966
136.56	2.09564	3.83667	9.03235	5.8313	5.66113	6.67499	6.9613
136.66	2.09759	3.83276	9.0343	5.83325	5.66308	6.6828	6.96716
136.76	2.09448	3.83277	9.03235	5.82739	5.65607	6.67578	6.95154
136.86	2.0968	3.83277	9.04523	5.83716	5.66425	6.67615	6.95856
136.96	2.1015	3.83667	9.05969	5.83911	5.66308	6.67694	6.96326
137.06	2.1015	3.83276	9.06555	5.83911	5.65918	6.67694	6.9574
137.16	2.1054	3.83862	9.06555	5.83325	5.66894	6.67694	6.95348
137.26	2.08978	3.81714	9.05969	5.81763	5.65723	6.65936	6.94958
137.36	2.08978	3.82886	9.06555	5.82349	5.65607	6.66016	6.95819
137.46	2.08978	3.8269	9.07336	5.82623	5.65527	6.6535	6.95544
137.56	2.1015	3.82691	9.07923	5.82544	5.65723	6.65546	6.95154
137.66	2.1015	3.823	9.08899	5.8313	5.66309	6.66132	6.9574
137.76	2.1015	3.83276	9.09875	5.8313	5.66699	6.66522	6.9613
137.86	2.09174	3.81714	9.09875	5.81763	5.65137	6.65546	6.94177
137.96	2.09564	3.823	9.0929	5.81763	5.64746	6.6496	6.94177
138.06	2.0976	3.823	9.10657	5.82349	5.65216	6.65039	6.94647
138.16	2.09564	3.83276	9.11322	5.82623	5.65527	6.6535	6.95544
138.26	2.1015	3.82574	9.11829	5.82544	5.65527	6.6535	6.9613
138.36	2.09174	3.82105	9.11438	5.8313	5.65332	6.65155	6.94177
138.46	2.09173	3.82104	9.12219	5.82544	5.65137	6.64569	6.94177
138.56	2.09174	3.82495	9.12805	5.82153	5.6377	6.63983	6.94177
138.66	2.09564	3.82104	9.13196	5.81763	5.64746	6.63593	6.94177
138.76	2.08783	3.82105	9.13391	5.81372	5.63379	6.63202	6.9281
138.86	2.09174	3.81519	9.14758	5.81763	5.63654	6.63477	6.93787
138.96	2.08588	3.81128	9.14172	5.81647	5.63965	6.63397	6.94061
139.06	2.09174	3.823	9.14954	5.81567	5.63574	6.63397	6.93982
139.16	2.09174	3.81714	9.1593	5.81568	5.63574	6.63397	6.93006
139.26	2.0976	3.82886	9.1593	5.82153	5.62597	6.63007	6.93591
139.36	2.10425	3.8269	9.16907	5.82544	5.62793	6.63397	6.94177
139.46	2.09955	3.823	9.17297	5.82739	5.62677	6.63007	6.93201
139.56	2.09955	3.8269	9.17883	5.82739	5.62597	6.625	6.93201
139.66	2.08978	3.81323	9.17883	5.81763	5.61621	6.61053	6.92225
139.76	2.09955	3.81207	9.17883	5.82232	5.62207	6.6203	6.91833
139.86	2.09955	3.82104	9.1886	5.82544	5.62012	6.62421	6.92108
139.96	2.09369	3.82104	9.1925	5.82544	5.61621	6.62421	6.92029
[truncated: 2,801 more rows]

## Sheet: Supplementary Figure 6b
Supplementary Figure 6b.		Raw data for surface plasmon resonance analysis of GST-CDC25A binding to pT160CDK2
	Response/ RU
	[pT160CDK2] / μM
Time / s	0.5	0.9	1.9	3.8	7.5	15	30
-60.04	-0.03857	0.032166	0.00702	0.023193	0.00952	-0.01721	-0.052
-59.94	-0.03076	0.039978	0.014832	0.031006	0.00757	-0.0094	-0.04224
-59.84	-0.02881	0.039978	0.014832	0.02124	0.017334	-0.0094	-0.03247
-59.74	-0.01709	0.051697	0.02655	0.025147	0.029053	0.00232	-0.04028
-59.64	0.00244	0.071228	0.046082	0.044678	0.036865	0.012085	-0.02075
-59.54	0.00244	0.061462	0.046082	0.044678	0.036865	0.012085	-0.01099
-59.44	0.012207	0.059509	0.055847	0.044678	0.046631	0.023804	-0.01294
-59.34	0.012207	0.059509	0.055847	0.054443	0.05835	0.033566	-0.00317
-59.24	0.00244	0.049744	0.048035	0.042725	0.05835	0.023804	-0.01294
-59.14	0.000488	0.049744	0.046082	0.050537	0.066162	0.031616	-0.00513
-59.04	0.010254	0.059509	0.055847	0.050537	0.066162	0.041382	0.00464
-58.94	0.010254	0.059509	0.065613	0.050537	0.075925	0.04138	0.00464
-58.84	0.00244	0.061462	0.0578	0.044678	0.077881	0.023804	0.00854
-58.74	0.00244	0.061462	0.067566	0.054443	0.077881	0.033569	0.00854
-58.64	0.00244	0.071228	0.077332	0.064209	0.077881	0.031616	0.00854
-58.54	0.012204	0.090759	0.087097	0.064209	0.077877	0.043331	0.00854
-58.44	0.000488	0.069275	0.075378	0.062256	0.068104	0.031605	0.00659
-58.34	-0.02686	0.043884	0.049988	0.034912	0.068115	0.015991	-0.02075
-58.24	0.000488	0.063416	0.059753	0.054443	0.068115	0.023438	-0.00317
-58.14	-0.00537	0.063416	0.059753	0.05249	0.060302	0.014038	-0.01099
-58.04	0.000488	0.069275	0.067566	0.054443	0.066162	0.021851	-0.00317
-57.94	0.00244	0.071228	0.077332	0.064209	0.068112	0.021848	0.00854
-57.84	-0.00342	0.051697	0.065613	0.048584	0.062256	0.015988	-0.00708
-57.74	-0.01318	0.044678	0.065613	0.038818	0.05835	0.012085	-0.01099
-57.64	-0.0202	0.047791	0.057799	0.038817	0.050535	0.012083	-0.01294
-57.54	-0.021	0.049744	0.048035	0.036865	0.048581	0.012082	-0.01294
-57.44	-0.02686	0.043884	0.040222	0.023193	0.042722	0.012082	-0.01294
-57.34	-0.02881	0.039978	0.042175	0.023193	0.038818	0.00232	-0.01294
-57.24	-0.02881	0.030212	0.046082	0.022034	0.027893	0.00232	-0.01685
-57.14	-0.02491	0.034119	0.046079	0.025144	0.036862	0.017941	-0.00317
-57.04	-0.02881	0.036072	0.046082	0.011475	0.036862	0.021848	-0.00708
-56.94	-0.03857	0.034119	0.046082	0.00757	0.036862	0.00622	-0.01099
-56.84	-0.03857	0.020447	0.036316	0.00366	0.0271	0.00232	-0.02661
-56.74	-0.02881	0.030212	0.040222	-0.0022	0.036865	-0.00354	-0.02075
-56.64	-0.04053	0.028259	0.034363	-0.00806	0.034912	-0.0094	-0.02972
-56.54	-0.03077	0.028259	0.034363	0.00171	0.034907	-0.0055	-0.03442
-56.44	-0.03662	0.024353	0.028503	-0.01001	0.025142	-0.02503	-0.04028
-56.34	-0.05029	0.020447	0.02655	-0.02759	0.00757	-0.02698	-0.05005
-56.24	-0.03857	0.020447	0.02655	-0.01782	0.023193	-0.02307	-0.05396
-56.14	-0.04444	0.026306	0.026547	-0.01783	0.017331	-0.03675	-0.05396
-56.04	-0.05811	0.030212	0.010925	-0.01782	0.017331	-0.03675	-0.05981
-55.94	-0.05811	0.014587	0.00702	-0.03345	0.017334	-0.03674	-0.07349
-55.84	-0.04834	0.020447	0.016785	-0.02563	0.017334	-0.02698	-0.06372
-55.74	-0.04248	0.020447	0.022644	-0.02563	0.017334	-0.02698	-0.05591
-55.64	-0.04444	0.010681	0.020689	-0.02564	0.017332	-0.03675	-0.052
-55.54	-0.0542	0.014587	0.020691	-0.02759	0.011473	-0.03284	-0.06372
-55.44	-0.05029	0.00873	0.024597	-0.02759	0.015378	-0.03595	-0.06372
-55.34	-0.05615	0.00873	0.019531	-0.03461	0.00952	-0.0387	-0.06958
-55.24	-0.04834	0.020447	0.014832	-0.02954	0.00562	-0.0387	-0.06372
-55.14	-0.0542	0.020447	0.014829	-0.0354	0.00757	-0.04456	-0.06958
-55.04	-0.05811	0.010681	0.014832	-0.03735	0.00171	-0.04846	-0.08325
-54.94	-0.05811	0.010681	0.014832	-0.05298	-0.0022	-0.04846	-0.08325
-54.84	-0.05811	0.010681	0.00897	-0.05688	-0.01196	-0.04846	-0.08325
-54.74	-0.05811	0.010681	0.00507	-0.05688	-0.01196	-0.0426	-0.0813
-54.64	-0.05811	-0.00494	0.00506	-0.06275	-0.01197	-0.04456	-0.0813
-54.54	-0.06006	-0.0108	0.00311	-0.0686	-0.01392	-0.05042	-0.08325
-54.44	-0.06396	-0.00494	-0.00665	-0.0686	-0.01392	-0.06018	-0.09302
-54.34	-0.06006	-0.0108	-0.00665	-0.0686	-0.01392	-0.05823	-0.09302
-54.24	-0.0542	-0.0069	-0.000793	-0.07056	-0.01978	-0.05432	-0.08911
-54.14	-0.06788	-0.0108	-0.0047	-0.07837	-0.01783	-0.05823	-0.09692
-54.04	-0.07373	-0.02057	-0.01056	-0.07642	-0.01782	-0.06799	-0.09302
-53.94	-0.07178	-0.00885	0.00116	-0.06665	-0.02173	-0.05823	-0.08325
-53.84	-0.06787	-0.01862	-0.0047	-0.06665	-0.02173	-0.05823	-0.08325
-53.74	-0.06787	-0.01276	-0.0047	-0.06665	-0.03149	-0.07385	-0.09302
-53.64	-0.07764	-0.01862	-0.01056	-0.07642	-0.0315	-0.07776	-0.09106
-53.54	-0.07374	-0.02057	-0.01056	-0.07837	-0.02759	-0.07386	-0.09692
-53.44	-0.08936	-0.03033	-0.02618	-0.08813	-0.04321	-0.09534	-0.10278
-53.34	-0.07959	-0.03033	-0.00354	-0.07837	-0.03345	-0.08948	-0.09302
-53.24	-0.06982	-0.02057	0.016785	-0.0686	-0.02759	-0.08362	-0.08325
-53.14	-0.07959	-0.03033	0.00702	-0.07837	-0.02368	-0.07971	-0.09302
-53.04	-0.07568	-0.02057	0.00116	-0.09009	-0.0354	-0.08557	-0.08911
-52.94	-0.07373	-0.02057	0.00702	-0.08618	-0.03345	-0.09534	-0.09888
-52.84	-0.05811	-0.0108	0.00702	-0.08618	-0.03345	-0.09924	-0.10278
-52.74	-0.05811	-0.0108	0.00702	-0.07446	-0.03345	-0.09924	-0.09302
-52.64	-0.06201	-0.00885	0.00311	-0.07056	-0.03736	-0.09143	-0.09692
-52.54	-0.06006	-0.01276	-0.0047	-0.07837	-0.04517	-0.11096	-0.10474
-52.44	-0.06787	-0.0108	-0.01251	-0.07642	-0.06274	-0.10705	-0.10864
-52.34	-0.05811	0.00482	-0.00977	-0.06665	-0.05298	-0.09729	-0.10278
-52.24	-0.07373	-0.0108	-0.03009	-0.09204	-0.0686	-0.10706	-0.11841
-52.14	-0.08349	-0.01666	-0.03985	-0.10181	-0.07837	-0.11291	-0.12817
-52.04	-0.07764	-0.0108	-0.034	-0.09595	-0.07251	-0.10706	-0.11646
-51.94	-0.08466	-0.02368	-0.04102	-0.10297	-0.0893	-0.11408	-0.11957
-51.84	-0.12256	-0.04987	-0.06213	-0.1311	-0.09283	-0.11176	-0.13989
-51.74	-0.12647	-0.04285	-0.05548	-0.13385	-0.0979	-0.11292	-0.14264
-51.64	-0.11163	-0.02448	-0.04376	-0.11939	-0.10181	-0.11096	-0.13599
-51.54	-0.10693	-0.01471	-0.05353	-0.10962	-0.10181	-0.10706	-0.12622
-51.44	-0.10107	-0.01666	-0.05353	-0.10571	-0.1264	-0.1012	-0.12231
-51.34	-0.09131	-0.02057	-0.04767	-0.11743	-0.16626	-0.10901	-0.13208
-51.24	-0.08154	-0.02057	-0.02618	-0.10571	-0.19476	-0.09729	-0.10864
-51.14	-0.05418	-0.00299	0.02773	-0.04985	-0.19047	-0.03556	-0.03326
-51.04	-0.03739	0.00598	0.087463	0.024353	-0.17015	0.061299	0.067505
-50.94	-0.0202	0.015381	0.169128	0.093506	-0.1389	0.142964	0.155029
-50.84	-0.00928	0.024353	0.240601	0.126709	-0.11432	0.152728	0.192139
-50.74	-0.00226	0.035278	0.255066	0.103271	-0.06549	0.111694	0.172607
-50.64	0.00715	0.051697	0.212901	0.066966	-0.01195	0.042979	0.114807
-50.54	0.00556	0.059509	0.143738	0.02124	0.013435	-0.02502	0.026917
-50.44	0.012207	0.080994	0.059387	-0.0307	0.03296	-0.177	-0.1344
-50.34	0.00635	0.082947	-0.12347	-0.09985	0.031006	-0.31719	-0.27698
-50.24	0.025879	0.102478	-0.24023	-0.18225	0.040772	-0.3551	-0.33832
-50.14	0.060247	0.136841	-0.28595	-0.18853	0.080999	-0.29339	-0.32312
-50.04	0.059874	0.125916	-0.26331	-0.17407	0.10327	-0.177	-0.23053
-49.94	0.010254	0.085693	-0.1684	-0.15924	0.101304	-0.08638	-0.14655
-49.84	-0.05341	0.039978	-0.125	-0.14789	0.043518	-0.05239	-0.12231
-49.74	-0.10223	-0.01001	-0.1297	-0.14282	-0.02289	-0.03674	-0.1106
-49.64	-0.11164	-0.02448	-0.11293	-0.12019	-0.07057	-0.02894	-0.09692
-49.54	-0.10224	-0.02057	-0.10547	-0.09595	-0.08814	-0.02894	-0.09302
-49.44	-0.09326	-0.02057	-0.09924	-0.08228	-0.08619	-0.02308	-0.08716
-49.34	-0.0882	-0.03033	-0.09454	-0.07837	-0.07642	-0.01917	-0.08325
-49.24	-0.0874	-0.03033	-0.09454	-0.07721	-0.05963	-0.01917	-0.08325
-49.14	-0.08856	-0.03033	-0.09571	-0.07172	-0.04633	-0.01917	-0.07739
-49.04	-0.07764	-0.01862	-0.08362	-0.05688	-0.0315	-0.01331	-0.06177
-48.94	-0.07062	-0.02448	-0.07697	-0.05688	-0.02448	-0.01136	-0.06177
-48.84	-0.06592	-0.02838	-0.07306	-0.05688	-0.01978	-0.01331	-0.06177
-48.74	-0.06006	-0.02838	-0.07306	-0.05688	-0.01978	-0.01721	-0.06177
-48.64	-0.06201	-0.02838	-0.07306	-0.05573	-0.02564	-0.01721	-0.06061
-48.54	-0.06006	-0.02252	-0.07306	-0.05884	-0.02954	-0.01721	-0.05396
-48.44	-0.05615	-0.01862	-0.0672	-0.05493	-0.02368	-0.01135	-0.03247
-48.34	-0.05731	-0.0354	-0.08008	-0.05609	-0.02094	-0.00745	-0.02777
-48.24	-0.05811	-0.0401	-0.07776	-0.05688	-0.01587	0.00427	-0.02661
-48.14	-0.06397	-0.0401	-0.07306	-0.05689	-0.02173	0.00622	-0.02271
-48.04	-0.06201	-0.0401	-0.06134	-0.04517	-0.02173	0.014039	-0.01685
-47.94	-0.0542	-0.02917	-0.04376	-0.02759	-0.0108	0.031615	-0.00201
-47.84	-0.05225	-0.02252	-0.03204	-0.02173	0.00171	0.037472	0.010498
-47.74	-0.05304	-0.02448	-0.03009	-0.02252	0.00366	0.029663	0.00659
-47.64	-0.06202	-0.02838	-0.03986	-0.02564	-0.01197	0.010126	-0.01294
-47.54	-0.07294	-0.02954	-0.04376	-0.02094	-0.03266	-0.01057	-0.03363
-47.44	-0.0835	-0.02917	-0.05939	-0.01782	-0.04713	-0.02894	-0.05396
-47.34	-0.10498	-0.02838	-0.06915	-0.02252	-0.05688	-0.03363	-0.07349
-47.24	-0.09912	-0.01276	-0.05743	-0.01587	-0.04517	-0.02698	-0.07739
-47.14	-0.10498	-0.01471	-0.05353	-0.02173	-0.04126	-0.02698	-0.09692
-47.04	-0.10889	-0.01862	-0.04767	-0.02563	-0.03424	-0.02112	-0.10083
-46.94	-0.09717	-0.02252	-0.03088	-0.02563	-0.02368	-0.01135	-0.09497
-46.84	-0.0835	-0.01862	-0.02228	-0.0354	-0.01978	-0.00745	-0.08521
-46.74	-0.07257	-0.01862	-0.0293	-0.0354	-0.02679	-0.00745	-0.06958
-46.64	-0.05615	-0.01276	-0.02814	-0.03656	-0.02563	0.00427	-0.04419
-46.54	-0.04248	-0.01471	-0.02423	-0.03735	-0.02173	0.012085	-0.02661
-46.44	-0.03271	-0.01862	-0.02423	-0.03735	-0.02173	0.012085	-0.01569
-46.34	-0.02881	-0.01276	-0.02423	-0.03033	-0.02173	0.012085	-0.01801
-46.24	-0.02881	-0.00885	-0.01721	-0.02563	-0.02173	0.012085	-0.02271
-46.14	-0.02881	-0.01276	-0.01251	-0.02564	-0.02173	0.012083	-0.02271
-46.04	-0.02881	-0.01471	-0.01837	-0.03149	-0.02759	0.000368	-0.02856
-45.94	-0.01904	-0.00885	-0.01251	-0.02563	-0.01471	0.00232	-0.02271
-45.84	-0.01904	-0.00885	-0.02228	-0.02563	-0.01001	0.00818	-0.02271
-45.74	-0.01904	-0.00885	-0.02228	-0.02563	-0.01001	0.012085	-0.02545
-45.64	-0.02881	-0.00885	-0.02228	-0.01978	-0.01703	0.012083	-0.02075
-45.54	-0.03467	-0.01471	-0.02814	-0.03149	-0.02759	0.00622	-0.02661
-45.44	-0.03857	-0.01862	-0.03204	-0.0354	-0.04321	0.00232	-0.02466
-45.34	-0.03271	-0.01862	-0.03204	-0.0354	-0.04321	0.00232	-0.02075
-45.24	-0.02295	-0.01666	-0.02618	-0.02954	-0.03735	0.00818	-0.01489
-45.14	-0.00928	0.000916	-0.00665	-0.01587	-0.02368	0.02771	-0.00122
-45.04	-0.01514	0.00677	-0.00275	-0.01587	-0.02368	0.031616	-0.00122
-44.94	-0.01904	0.010681	-0.00275	-0.01587	-0.02368	0.025758	-0.00122
-44.84	-0.0249	0.014587	0.00116	-0.0061	-0.01978	0.025756	0.00269
-44.74	-0.02295	0.010681	-0.01251	-0.01587	-0.03345	0.021851	-0.00122
-44.64	-0.01904	0.010681	-0.01251	-0.01587	-0.03344	0.021854	-0.00122
-44.54	-0.00928	0.020447	-0.00275	-0.01196	-0.02368	0.021851	-0.00708
-44.44	-0.01904	0.00873	-0.00275	-0.01001	-0.02954	0.025757	-0.01099
-44.34	-0.01904	0.00873	-0.01251	-0.0061	-0.03345	0.012085	-0.01099
-44.24	-0.01904	0.00873	-0.01251	-0.01196	-0.03345	0.017944	-0.00513
-44.14	-0.00928	0.018494	-0.00861	-0.01587	-0.02368	0.031616	0.00854
-44.04	-0.00928	0.018494	-0.01251	-0.01001	-0.01782	0.031616	0.00854
-43.94	-0.00928	0.024353	-0.00665	-0.0061	-0.01392	0.031614	0.00854
-43.84	-0.01514	0.012634	-0.02032	-0.01196	-0.01978	0.025754	0.00269
-43.74	-0.01904	0.00287	-0.03009	-0.02173	-0.02954	0.010132	-0.00708
-43.64	-0.00732	0.010681	-0.02228	-0.01392	-0.02759	0.00427	-0.00903
-43.54	-0.00732	0.010681	-0.02228	-0.01392	-0.03149	0.00427	-0.00903
-43.44	-0.00732	0.010681	-0.02228	-0.02368	-0.03149	0.010132	-0.00903
-43.34	-0.00732	0.010681	-0.01642	-0.02368	-0.03149	0.014038	-0.00317
-43.24	-0.01709	0.010681	-0.01251	-0.02368	-0.03149	0.014038	0.000732
-43.14	-0.01709	0.0177	-0.02228	-0.02368	-0.03149	0.014038	0.000732
-43.04	-0.01709	0.012634	-0.02814	-0.02368	-0.0354	0.014038	0.00659
-42.94	-0.01709	0.012634	-0.02618	-0.01782	-0.03149	0.014038	0.010498
-42.84	-0.01709	0.012634	-0.02228	-0.01392	-0.03149	0.014038	-0.00122
-42.74	-0.01123	0.018494	-0.02228	-0.01392	-0.03149	0.019898	-0.00122
-42.64	-0.00732	0.0224	-0.02228	-0.02563	-0.03735	0.023805	0.00464
-42.54	-0.00458	0.025147	-0.01953	-0.01703	-0.03851	0.026549	0.011292
-42.44	-0.01904	0.016541	-0.02423	-0.01782	-0.04321	0.021851	0.00659
-42.34	-0.01904	0.020447	-0.02423	-0.01782	-0.04321	0.031616	0.00659
-42.24	-0.01904	0.020447	-0.02814	-0.01782	-0.04321	0.031616	0.00659
-42.14	-0.01904	0.026306	-0.02423	-0.01196	-0.03345	0.031616	0.00659
-42.04	-0.01203	0.030212	-0.02423	-0.00806	-0.02759	0.021849	0.012451
-41.94	-0.01318	0.024353	-0.02423	-0.01392	-0.02954	0.021849	0.010498
-41.84	-0.01709	0.020447	-0.02423	-0.01196	-0.03345	0.021851	0.00659
-41.74	-0.01709	0.016541	-0.02423	-0.00806	-0.03345	0.021851	-0.00317
-41.64	-0.01709	0.020447	-0.02423	-0.00806	-0.03345	0.021851	-0.00317
-41.54	-0.01709	0.020447	-0.01837	-0.0022	-0.02368	0.021849	0.00269
-41.44	-0.01709	0.020447	-0.02032	-0.00415	-0.03229	0.021849	0.000732
-41.34	-0.01709	0.020447	-0.02423	-0.00806	-0.02173	0.021851	-0.00317
-41.24	-0.01709	0.026306	-0.01837	-0.00806	-0.02173	0.021851	-0.00317
-41.14	-0.00733	0.034119	-0.01056	0.00171	-0.01782	0.025756	0.000732
-41.04	-0.00732	0.030212	-0.01447	0.00171	-0.02173	0.021851	0.00269
-40.94	-0.00732	0.036072	-0.02423	0.00171	-0.02173	0.021851	0.00659
-40.84	-0.00732	0.030212	-0.02423	0.00171	-0.03149	0.021851	0.00659
-40.74	-0.00146	0.030212	-0.02423	0.00873	-0.03149	0.021851	0.00659
-40.64	0.00244	0.037231	-0.02423	0.013426	-0.0315	0.021849	0.00659
-40.54	-0.00342	0.036072	-0.03009	0.00757	-0.03735	0.01599	0.00775
-40.44	-0.00146	0.032166	-0.034	0.00366	-0.04126	0.012088	0.00854
-40.34	0.012207	0.047791	-0.02423	0.013428	-0.01587	0.021851	0.018311
-40.24	0.012207	0.051697	-0.02423	0.013428	-0.01196	0.02887	0.018311
-40.14	0.00244	0.041931	-0.01447	0.013426	-0.01782	0.023802	0.02417
-40.04	-0.00342	0.036072	-0.02032	0.00757	-0.02173	0.017943	0.016357
-39.94	-0.00732	0.032166	-0.02423	0.00366	-0.02173	0.023804	0.014404
-39.84	-0.00146	0.032166	-0.02423	0.00366	-0.02173	0.023804	0.018311
-39.74	0.00244	0.032166	-0.02423	0.00366	-0.02173	0.023804	0.018311
-39.64	0.012207	0.041931	-0.01447	0.013428	-0.01196	0.033569	0.018311
-39.54	0.012207	0.047791	-0.00861	0.019287	-0.01196	0.033569	0.018311
-39.44	0.012207	0.051697	-0.0047	0.023193	-0.01196	0.039429	0.018311
-39.34	0.012207	0.051697	-0.0047	0.023193	-0.01196	0.043335	0.02417
-39.24	0.012207	0.041931	-0.0047	0.023193	-0.01196	0.043335	0.028076
-39.14	0.012207	0.041931	-0.0047	0.029053	-0.0061	0.043335	0.028076
-39.04	0.012207	0.041931	-0.0047	0.032959	-0.0022	0.039429	0.033936
-38.94	0.012207	0.041931	0.00232	0.032959	-0.0022	0.043335	0.037842
-38.84	0.012207	0.047791	0.00702	0.038818	0.00366	0.043333	0.033936
-38.74	0.00635	0.045837	0.00116	0.036865	0.00171	0.043335	0.031982
-38.64	0.00244	0.041931	-0.00275	0.032959	-0.0022	0.043335	0.028076
-38.54	0.0083	0.047791	0.00311	0.038818	0.00366	0.043336	0.033936
-38.44	0.016113	0.055603	0.010925	0.046631	0.011473	0.053099	0.041748
-38.34	0.00244	0.057556	0.00702	0.042725	0.00757	0.053101	0.043701
-38.24	0.00244	0.061462	0.012878	0.048584	0.013428	0.053101	0.047607
-38.14	0.0083	0.061462	0.016783	0.052488	0.017332	0.053098	0.047607
-38.04	0.00519	0.060303	0.00977	0.051331	0.016173	0.05194	0.036682
-37.94	0.000488	0.059509	0.010925	0.050537	0.015384	0.05115	0.035889
-37.84	0.010254	0.069275	0.014832	0.050537	0.025147	0.060911	0.052673
-37.74	0.010254	0.059509	0.00897	0.050537	0.025147	0.045288	0.051514
-37.64	-0.00146	0.059509	0.00507	0.050537	0.025147	0.041382	0.047607
-37.54	-0.00147	0.066528	0.010925	0.050537	0.025145	0.047239	0.047607
-37.44	-0.00732	0.065369	0.00897	0.044678	0.019286	0.045287	0.041748
-37.34	-0.01123	0.061462	0.00507	0.040772	0.015381	0.041382	0.028076
-37.24	-0.00421	0.061462	0.00507	0.040772	0.015381	0.047241	0.028076
-37.14	0.00439	0.065369	0.00897	0.051696	0.026305	0.055053	0.037842
-37.04	0.000488	0.061462	0.00507	0.042725	0.017334	0.051148	0.037842
-36.94	0.000488	0.055603	0.010925	0.048584	0.017334	0.051148	0.043701
-36.84	-0.00928	0.059509	0.014832	0.05249	0.023193	0.058167	0.047607
-36.74	-0.00342	0.065369	0.014832	0.05249	0.0271	0.062866	0.047607
-36.64	0.000489	0.069275	0.020692	0.058351	0.027101	0.062867	0.053467
-36.54	0.00439	0.073181	0.028503	0.066162	0.036864	0.072631	0.051514
-36.44	0.000488	0.075134	0.024597	0.062256	0.036863	0.07263	0.053467
-36.34	0.000488	0.073181	0.024597	0.05249	0.031006	0.066771	0.051514
-36.24	-0.00928	0.069275	0.014832	0.05249	0.032959	0.068726	0.047607
-36.14	-0.00928	0.065369	0.014833	0.052492	0.036867	0.072634	0.053467
-36.04	0.00244	0.075134	0.02655	0.064209	0.042723	0.07849	0.063232
-35.94	0.00244	0.077087	0.02655	0.064209	0.029053	0.064819	0.049561
-35.84	0.00244	0.080994	0.02655	0.064209	0.029053	0.064818	0.049561
-35.74	0.00244	0.075134	0.020691	0.05835	0.023193	0.05896	0.043701
-35.64	-0.00733	0.077087	0.023802	0.044676	0.019285	0.060911	0.045654
-35.54	-0.00848	0.064209	0.021484	0.037659	0.01227	0.057802	0.042542
-35.44	0.000488	0.069275	0.02655	0.048584	0.023193	0.062866	0.047607
-35.34	0.000488	0.069275	0.02655	0.05249	0.0271	0.062866	0.053467
-35.24	0.00635	0.069275	0.02655	0.05249	0.0271	0.068726	0.057373
-35.14	0.010254	0.075134	0.02655	0.05835	0.0271	0.072632	0.057373
-35.04	0.010254	0.079041	0.03241	0.062256	0.032959	0.078491	0.051514
-34.94	0.000488	0.079041	0.036316	0.05249	0.036865	0.072632	0.05542
-34.84	0.000488	0.075134	0.036316	0.05835	0.036865	0.072633	0.05542
-34.74	0.00439	0.082947	0.040222	0.066162	0.046631	0.082398	0.066345
-34.64	0.00635	0.079041	0.042174	0.062254	0.046629	0.082396	0.067139
-34.54	0.00439	0.073181	0.030457	0.063416	0.04077	0.076537	0.067139
-34.44	0.000488	0.076294	0.02655	0.064209	0.0271	0.078491	0.057373
-34.34	-0.00928	0.080994	0.03241	0.064209	0.032959	0.082398	0.057373
-34.24	-0.00928	0.086853	0.036316	0.070068	0.036865	0.072632	0.063232
-34.14	-0.00812	0.0849	0.030455	0.068114	0.031005	0.066771	0.061279
-34.04	-0.00732	0.071228	0.03241	0.054443	0.027103	0.062869	0.057373
-33.94	0.00244	0.080994	0.046082	0.064209	0.036863	0.078489	0.067139
-33.84	0.00244	0.075134	0.046082	0.064209	0.031006	0.076537	0.061279
-33.74	0.00244	0.077087	0.046082	0.064209	0.034119	0.072632	0.063232
-33.64	0.00244	0.080994	0.046082	0.064209	0.038818	0.072632	0.067139
-33.54	0.00244	0.080994	0.036316	0.064209	0.038818	0.079651	0.067139
-33.44	0.0083	0.080994	0.036316	0.070068	0.038818	0.084351	0.063232
-33.34	0.00244	0.080994	0.036316	0.073975	0.044678	0.084351	0.067139
-33.24	0.00244	0.077087	0.036316	0.073975	0.048584	0.078491	0.067139
-33.14	0.00244	0.080994	0.042177	0.079835	0.048585	0.082399	0.067139
-33.04	0.00634	0.0849	0.049988	0.087647	0.052486	0.0863	0.076904
-32.94	-0.00732	0.077087	0.036316	0.064209	0.044678	0.072632	0.067139
-32.84	-0.00732	0.080994	0.042175	0.070068	0.048584	0.078489	0.067139
-32.74	-0.00732	0.075134	0.040222	0.068115	0.042725	0.076538	0.067139
-32.64	-0.00732	0.077087	0.036319	0.064212	0.038821	0.072635	0.067139
-32.54	0.00244	0.090759	0.046082	0.073975	0.048584	0.082398	0.076904
-32.44	0.00244	0.080994	0.046082	0.073975	0.048582	0.088255	0.067139
-32.34	0.00244	0.080994	0.040222	0.068115	0.038818	0.086303	0.067139
-32.24	0.00244	0.080994	0.043335	0.064209	0.038818	0.082398	0.067139
-32.14	-0.00732	0.080994	0.048035	0.070068	0.038818	0.088257	0.067139
-32.04	-0.00732	0.080994	0.048035	0.064209	0.038818	0.082398	0.067139
-31.94	-0.00732	0.080994	0.048035	0.064209	0.038818	0.082398	0.067139
-31.84	-0.00732	0.071228	0.048035	0.064209	0.038818	0.082396	0.067139
-31.74	-0.00732	0.071228	0.042175	0.05835	0.032959	0.076538	0.068298
-31.64	-0.00732	0.071228	0.044128	0.060303	0.034912	0.072632	0.069092
-31.54	-0.00732	0.071228	0.048035	0.064209	0.038818	0.078491	0.069092
-31.44	-0.01709	0.071228	0.048035	0.064209	0.038818	0.082398	0.069092
-31.34	-0.01709	0.071228	0.048035	0.064209	0.038818	0.082398	0.069092
-31.24	-0.01434	0.073975	0.041016	0.066956	0.041565	0.085144	0.071838
-31.14	-0.01318	0.069275	0.036316	0.062256	0.042725	0.080444	0.067139
-31.04	-0.00928	0.069275	0.036316	0.062256	0.046631	0.080444	0.067139
-30.94	-0.00928	0.057556	0.042175	0.062256	0.046631	0.080444	0.067139
-30.84	-0.00928	0.057556	0.046082	0.062256	0.046631	0.080444	0.072998
-30.74	-0.00928	0.064575	0.046082	0.068115	0.046631	0.080444	0.076904
-30.64	-0.00928	0.069275	0.046082	0.072022	0.046631	0.086304	0.076904
-30.54	-0.00928	0.069275	0.046082	0.072022	0.046631	0.09021	0.067139
-30.44	-0.00928	0.069275	0.046082	0.072022	0.046631	0.080444	0.067139
-30.34	-0.00928	0.069275	0.046082	0.072022	0.046631	0.080446	0.072998
-30.24	0.000488	0.073181	0.055847	0.075928	0.040772	0.084351	0.080811
-30.14	-0.01123	0.069275	0.055847	0.072022	0.036865	0.080444	0.076904
-30.04	-0.01123	0.069275	0.055847	0.072022	0.036865	0.080444	0.076904
-29.94	-0.01123	0.069275	0.055847	0.072022	0.042725	0.080444	0.076904
-29.84	-0.01123	0.059509	0.055847	0.072022	0.046631	0.086304	0.076904
-29.74	-0.01123	0.059509	0.055847	0.072022	0.046631	0.09021	0.082764
-29.64	-0.01123	0.059509	0.046085	0.072025	0.046634	0.080447	0.08667
-29.54	-0.01123	0.069275	0.055847	0.081787	0.056395	0.090208	0.096436
-29.44	-0.01709	0.069275	0.049988	0.075928	0.050536	0.084349	0.090576
-29.34	-0.01398	0.069275	0.051941	0.072022	0.046631	0.080444	0.08667
-29.24	-0.00928	0.069275	0.055847	0.072022	0.046631	0.080444	0.08667
-29.14	-0.00928	0.069275	0.055845	0.07202	0.046629	0.080443	0.08667
-29.04	-0.01514	0.063416	0.049988	0.066162	0.04077	0.074584	0.071045
-28.94	-0.01904	0.059509	0.046082	0.062256	0.036865	0.070679	0.061279
-28.84	-0.02881	0.059509	0.046082	0.062256	0.042725	0.070679	0.057373
-28.74	-0.02881	0.059509	0.046082	0.062256	0.046631	0.070679	0.057373
-28.64	-0.02881	0.059509	0.04608	0.062254	0.046629	0.070677	0.063232
-28.54	-0.03467	0.05365	0.040222	0.056397	0.025145	0.064818	0.061279
-28.44	-0.03857	0.039978	0.036316	0.05249	0.017334	0.060913	0.057373
-28.34	-0.03857	0.055603	0.036316	0.05249	0.017334	0.055056	0.057373
-28.24	-0.03271	0.065369	0.042175	0.05835	0.023193	0.057007	0.063232
-28.14	-0.01709	0.080994	0.0578	0.073975	0.038818	0.072632	0.078857
-28.04	-0.01709	0.080994	0.0578	0.073975	0.038818	0.072632	0.078857
-27.94	-0.02686	0.071228	0.0578	0.073975	0.038817	0.07263	0.078857
-27.84	-0.03271	0.065369	0.051941	0.068115	0.032959	0.066771	0.072998
-27.74	-0.03662	0.061462	0.048035	0.064209	0.029053	0.062866	0.078857
-27.64	-0.03662	0.061462	0.048035	0.064209	0.029053	0.062866	0.078857
-27.54	-0.03662	0.055603	0.048035	0.064209	0.029053	0.062866	0.072998
-27.44	-0.03662	0.051697	0.048035	0.064209	0.029053	0.062866	0.069092
-27.34	-0.03662	0.051697	0.048035	0.064209	0.029053	0.062866	0.069092
-27.24	-0.03662	0.051697	0.048035	0.05249	0.019287	0.062866	0.069092
-27.14	-0.03662	0.051697	0.048035	0.05249	0.019287	0.062866	0.069092
-27.04	-0.03662	0.051697	0.048035	0.05249	0.019287	0.053101	0.063232
-26.94	-0.03662	0.051697	0.036316	0.05249	0.019287	0.047241	0.059326
-26.84	-0.03662	0.051697	0.036316	0.05249	0.019287	0.043335	0.059326
-26.74	-0.03662	0.051697	0.030457	0.046631	0.019287	0.043335	0.059326
-26.64	-0.03662	0.051697	0.02655	0.042725	0.019287	0.037476	0.059326
-26.54	-0.03662	0.051697	0.02655	0.042725	0.019287	0.033569	0.059326
-26.44	-0.03662	0.051697	0.02655	0.042725	0.019289	0.033571	0.053467
-26.34	-0.03076	0.051697	0.03241	0.048584	0.025147	0.029664	0.045654
-26.24	-0.02686	0.051697	0.036316	0.046631	0.019287	0.033569	0.049561
-26.14	-0.02686	0.051697	0.036316	0.042725	0.019287	0.033569	0.049561
-26.04	-0.03662	0.051697	0.036316	0.042725	0.019287	0.039429	0.049561
-25.94	-0.03662	0.051697	0.036316	0.042725	0.013428	0.043335	0.049561
-25.84	-0.03662	0.041931	0.036316	0.042725	0.015381	0.043338	0.049561
-25.74	-0.02686	0.044678	0.036316	0.05249	0.029053	0.053101	0.059326
-25.64	-0.02685	0.039978	0.036318	0.058351	0.029055	0.043337	0.059326
-25.54	-0.02099	0.045837	0.042175	0.068115	0.034913	0.049196	0.065186
-25.44	-0.01709	0.049744	0.046082	0.072022	0.038818	0.053101	0.069092
-25.34	-0.01709	0.049744	0.046082	0.062256	0.038818	0.037476	0.062073
-25.24	-0.01709	0.049744	0.046082	0.062256	0.038818	0.033569	0.057373
-25.14	-0.01709	0.056763	0.04608	0.062254	0.027098	0.033568	0.047607
-25.04	-0.03271	0.045837	0.040222	0.056397	0.021241	0.027711	0.041748
-24.94	-0.03076	0.040772	0.036316	0.05249	0.013427	0.029663	0.043701
-24.84	-0.03271	0.034119	0.030457	0.046631	0.011475	0.021852	0.035889
-24.74	-0.02686	0.039978	0.036316	0.05249	0.00757	0.023804	0.028076
-24.64	-0.02686	0.039978	0.036316	0.05249	0.013428	0.012085	0.028076
-24.54	-0.02686	0.039978	0.036316	0.05249	0.017334	0.012085	0.028076
-24.44	-0.021	0.039978	0.036316	0.046631	0.013428	0.012085	0.028076
-24.34	-0.01709	0.034119	0.030457	0.042725	0.017334	0.012085	0.033936
-24.24	-0.01709	0.030212	0.02655	0.032959	0.024353	0.012085	0.037842
-24.14	-0.01709	0.030212	0.02655	0.032959	0.025147	0.012085	0.037842
-24.04	-0.01709	0.030212	0.02655	0.032959	0.029053	0.00232	0.044861
-23.94	-0.01709	0.024353	0.02655	0.0271	0.029053	0.00232	0.043701
-23.84	-0.01123	0.020447	0.02655	0.023193	0.034912	0.00232	0.047607
-23.74	-0.01709	0.020447	0.02655	0.023193	0.038818	-0.00745	0.053467
-23.64	-0.02295	0.020447	0.020691	0.023193	0.038818	-0.00745	0.063232
-23.54	-0.021	0.014587	0.016785	0.023193	0.029053	-0.01331	0.067139
-23.44	-0.02295	0.010681	0.016785	0.023193	0.029053	-0.02698	0.072998
-23.34	-0.02686	0.010681	0.00702	0.013428	0.029053	-0.02698	0.076904
-23.24	-0.02686	0.000916	0.00702	0.013428	0.029053	-0.02698	0.076904
-23.14	-0.02686	0.000916	0	0.013428	0.019287	-0.03284	0.082764
-23.04	-0.02686	0.000916	-0.0047	0.013428	0.019287	-0.03674	0.08667
-22.94	-0.02686	0.000916	-0.0047	0.00757	0.00366	-0.03674	0.080811
-22.84	-0.02686	0.000916	-0.0047	-0.0061	-0.000244	-0.0426	0.082764
-22.74	-0.02686	-0.00885	-0.0047	-0.0061	-0.000244	-0.05627	0.080811
-22.64	-0.02686	-0.01471	-0.02032	-0.01196	-0.000244	-0.05627	0.082764
-22.54	-0.02686	-0.01862	-0.02423	-0.01587	-0.01196	-0.05627	0.08667
-22.44	-0.02686	-0.01862	-0.02423	-0.01587	-0.01196	-0.05627	0.080811
-22.34	-0.02686	-0.01862	-0.03009	-0.02173	-0.01196	-0.05627	0.076904
-22.24	-0.021	-0.01862	-0.02814	-0.01978	-0.0061	-0.05743	0.082764
-22.14	-0.01318	-0.01862	-0.02423	-0.01587	-0.0022	-0.05823	0.08667
-22.04	-0.02685	-0.01862	-0.03009	-0.02173	-0.0022	-0.05823	0.08667
-21.94	-0.021	-0.01862	-0.02814	-0.01978	-0.0022	-0.05237	0.092529
-21.84	-0.01709	-0.01862	-0.02423	-0.01587	-0.0022	-0.06409	0.102295
-21.74	-0.02411	-0.01862	-0.02423	-0.01587	-0.0022	-0.05823	0.098389
-21.64	-0.02295	-0.01862	-0.02423	-0.01001	-0.0061	-0.06799	0.104248
-21.54	-0.01202	-0.0116	-0.01721	-0.0061	-0.0022	-0.06097	0.109314
-21.44	-0.01318	-0.0069	-0.01251	-0.0061	-0.0022	-0.06213	0.110107
-21.34	-0.01709	-0.01392	-0.01837	-0.0061	-0.00806	-0.06604	0.104248
-21.24	-0.01709	-0.01276	-0.01642	-0.0061	-0.0061	-0.06604	0.106201
-21.14	-0.01709	-0.00885	-0.01837	-0.0061	-0.00805	-0.06604	0.104248
-21.04	-0.01123	-0.00885	-0.01642	-0.0061	-0.0061	-0.06604	0.099182
-20.94	-0.00342	-0.00885	-0.01251	-0.0061	-0.00806	-0.06604	0.108154
-20.84	-0.01709	-0.00885	-0.01837	-0.01196	-0.01782	-0.0719	0.102295
-20.74	-0.00732	-0.00299	-0.01642	-0.01001	-0.01587	-0.06995	0.098389
-20.64	-0.00732	-0.00494	-0.01953	-0.01196	-0.01782	-0.0719	0.098389
-20.54	-0.00146	-0.00299	-0.01837	-0.01001	-0.01587	-0.06995	0.098389
-20.44	-0.00342	-0.00494	-0.02032	-0.01196	-0.00805	-0.06213	0.092529
-20.34	-0.00146	-0.00299	-0.01837	-0.01587	-0.0061	-0.06018	0.094482
-20.24	-0.00342	0.000916	-0.02032	-0.01587	-0.00806	-0.06329	0.092529
-20.14	-0.00732	-0.00494	-0.02423	-0.01196	-0.01782	-0.06799	0.082764
-20.04	-0.00733	-0.00299	-0.01837	-0.01001	-0.01587	-0.068	0.088623
-19.94	-0.01709	-0.01471	-0.03009	-0.02289	-0.02875	-0.07776	0.071838
-19.84	-0.01825	-0.01276	-0.02814	-0.02173	-0.02759	-0.07776	0.072998
-19.74	-0.01904	-0.00494	-0.03009	-0.02368	-0.02954	-0.07776	0.076904
-19.64	-0.01904	-0.00299	-0.02814	-0.02759	-0.03345	-0.07776	0.076904
-19.54	-0.01904	-0.00494	-0.03009	-0.02759	-0.03345	-0.07776	0.071045
-19.44	-0.00812	-0.00769	-0.02307	-0.02643	-0.03228	-0.0766	0.074158
-19.34	-0.00146	-0.00104	-0.01642	-0.01978	-0.01978	-0.0758	0.088623
-19.24	-0.00342	0.00287	-0.01837	-0.02173	-0.01978	-0.07581	0.088623
-19.14	-0.00146	0.00171	-0.01642	-0.02563	-0.01977	-0.06604	0.088623
-19.04	-0.00342	0.000916	-0.01837	-0.02563	-0.02563	-0.06604	0.088623
-18.94	-0.00146	0.000916	-0.01642	-0.01587	-0.02368	-0.06604	0.098389
-18.84	0.00244	0.000916	-0.01367	-0.01587	-0.01978	-0.06018	0.098389
-18.74	0.00244	0.010681	-0.01447	-0.01587	-0.01978	-0.06329	0.098389
-18.64	-0.00732	0.00677	-0.02423	-0.02679	-0.0307	-0.0719	0.088623
-18.54	-0.00146	0.010681	-0.00861	-0.02173	-0.02563	-0.06213	0.094482
-18.44	0.00635	0.00482	-0.01056	-0.02368	-0.01782	-0.06409	0.102295
-18.34	0.0083	0.00677	-0.01447	-0.02759	-0.02173	-0.06213	0.104248
-18.24	0.012207	0.011841	-0.00745	-0.0108	-0.01471	-0.05707	0.108154
-18.14	0.012207	0.00677	-0.00861	-0.01196	-0.01587	-0.05627	0.102295
-18.04	0.00635	0.00287	-0.01837	-0.01587	-0.01977	-0.05237	0.098389
-17.94	0.018066	0.00287	-0.01642	-0.01587	-0.01977	-0.06018	0.098389
-17.84	0.016113	0.00562	-0.01837	-0.02173	-0.01978	-0.04651	0.098389
-17.74	0.012207	0.000916	-0.02228	-0.02563	-0.02563	-0.05237	0.092529
-17.64	0.012208	0.000916	-0.02228	-0.02563	-0.02954	-0.05627	0.094482
-17.54	0.012205	0.000916	-0.01953	-0.02563	-0.01978	-0.05628	0.102295
-17.44	0.000488	-0.0108	-0.03009	-0.03735	-0.03149	-0.06213	0.092529
-17.34	0.000488	-0.0108	-0.02618	-0.02759	-0.03851	-0.06409	0.090576
-17.24	0.000488	-0.0108	-0.02618	-0.02759	-0.03735	-0.06213	0.08667
-17.14	0.00049	-0.0108	-0.02618	-0.02759	-0.0393	-0.06409	0.073792
-17.04	0.000489	-0.0108	-0.02618	-0.02875	-0.03735	-0.05939	0.065186
-16.94	0.000488	-0.00104	-0.02618	-0.0354	-0.0393	-0.06018	0.069092
-16.84	0.000488	-0.00104	-0.02618	-0.03345	-0.03345	-0.05432	0.059326
-16.74	0.000488	-0.00104	-0.02032	-0.0354	-0.03345	-0.05627	0.043701
-16.64	0.000489	-0.0108	-0.02814	-0.04321	-0.03735	-0.06995	0.026123
-16.54	0.00049	-0.0108	-0.02423	-0.04517	-0.02954	-0.06018	0.013245
-16.44	0.00751	-0.00964	-0.02307	-0.03033	-0.03229	-0.05316	-6.1e-05
-16.34	0.00519	-0.01587	-0.02228	-0.02563	-0.03149	-0.05432	-0.00903
-16.24	0.000488	-0.02057	-0.02814	-0.03149	-0.03735	-0.05823	-0.02466
-16.14	0.00635	-0.01471	-0.02618	-0.02954	-0.04126	-0.05237	-0.03833
-16.04	0.0044	-0.01666	-0.02814	-0.03149	-0.03735	-0.05432	-0.04926
-15.94	0.00635	-0.00494	-0.02618	-0.02954	-0.04242	-0.05823	-0.05396
-15.84	0.00439	-0.0069	-0.0293	-0.03149	-0.04907	-0.05823	-0.05396
-15.74	0.000488	-0.0108	-0.02423	-0.02563	-0.05493	-0.05237	-0.06763
-15.64	-0.00342	-0.02057	-0.034	-0.0354	-0.07251	-0.06604	-0.0813
-15.54	-0.00537	-0.02057	-0.034	-0.0354	-0.08423	-0.0719	-0.08716
-15.44	-0.00342	-0.02057	-0.034	-0.03656	-0.09204	-0.07696	-0.09106
-15.34	0.000488	-0.01471	-0.02814	-0.03149	-0.0932	-0.0719	-0.07544
-15.24	0.00635	-0.0108	-0.01837	-0.02759	-0.08423	-0.05823	-0.07269
-15.14	0.0044	-0.0108	-0.02032	-0.03345	-0.09009	-0.06409	-0.07935
-15.04	0.000491	-0.0108	-0.01837	-0.03735	-0.08227	-0.05237	-0.06763
-14.94	0.000488	-0.00494	-0.01447	-0.02759	-0.07642	-0.04846	-0.06372
-14.84	-0.00928	-0.00964	-0.01721	-0.03619	-0.07135	-0.0473	-0.0567
-14.74	-0.00342	0.00677	-0.01251	-0.02954	-0.07056	-0.04065	-0.052
-14.64	0.000489	0.010681	-0.00275	-0.01587	-0.06079	-0.02698	-0.03638
-14.54	0.0044	0.00366	-0.00275	-0.02173	-0.06079	-0.02698	-0.03833
-14.44	0.000488	0.00482	-0.00275	-0.01001	-0.05102	-0.02697	-0.02661
-14.34	0.000488	0.00873	-0.00275	-0.00726	-0.04517	-0.01135	-0.02271
-14.24	0.000488	0.014587	-0.00275	-0.00806	-0.03851	-0.01331	-0.02271
-14.14	0.000491	0.010681	0.00586	0.00171	-0.03735	-0.01837	-0.00708
-14.04	0.000491	0.016541	0.010925	0.00757	-0.01782	-0.00354	-0.00317
-13.94	0.00635	0.030212	0.020691	0.011475	-0.01392	0.000364	-0.00317
-13.84	-0.00537	0.020447	0.00897	0.011475	-0.02368	-0.01526	-0.01294
-13.74	0.00946	0.021606	0.012085	0.012634	-0.0069	-0.01801	-0.00317
-13.64	0.00714	0.0224	0.020688	0.013425	-0.00806	-0.01331	-0.00317
-13.54	-0.00732	0.016541	0.00702	0.00366	-0.02759	-0.03284	-0.01294
-13.44	-0.00146	0.018494	0.012878	0.00366	-0.02563	-0.01916	-0.00122
-13.34	-0.00342	0.016541	0.010925	0.013428	-0.02759	-0.02112	-0.00122
-13.24	-0.00146	0.018494	0.012878	0.013428	-0.02173	-0.01526	0.00464
-13.14	0.00244	0.025147	0.020691	0.00757	-0.02759	-0.01526	0.00854
-13.04	0.00635	0.020447	0.016785	0.00757	-0.02173	-0.01251	0.012451
-12.94	0.00244	0.014587	0.016785	0.00366	-0.02759	-0.01721	0.00854
-12.84	-0.00146	0.00677	0.00702	-0.0061	-0.0354	-0.01135	0.00464
-12.74	-0.00342	0.00482	0.016785	-0.01312	-0.01978	-0.01331	0.00854
-12.64	-0.00732	0.010681	0.016785	-0.0061	-0.02563	-0.01721	0.012451
-12.54	0.00244	0.00482	0.010925	-0.01196	-0.02954	-0.00744	0.00854
-12.44	0.0083	0.00677	0.012878	-0.000244	-0.01392	-0.00745	0.014404
-12.34	0.00244	-0.00494	0.00116	-0.01196	-0.01978	-0.01721	0.00854
-12.24	-0.00342	-0.00885	-0.00275	-0.0061	-0.01703	-0.00745	0.00854
-12.14	-0.00732	-0.01471	-0.00275	-0.0061	-0.02173	-0.00745	0.012451
-12.04	-0.00732	-0.01471	-0.00977	-0.01196	-0.02173	-0.00744	0.00854
-11.94	-0.00146	-0.01276	0.00116	-0.000244	-0.01587	0.00232	0.014404
-11.84	0.00244	-0.00494	0.00507	0.00366	-0.01196	0.00232	0.012451
-11.74	0.00244	-0.00885	-0.000793	0.00366	-0.01196	0.00232	0.00854
-11.64	-0.00342	-0.02173	-0.01056	0.00171	-0.01782	-0.0094	0.012451
-11.54	-0.00537	-0.01276	-0.00665	0.00171	-0.01001	-0.0094	0.010498
-11.44	-0.00928	-0.01276	-0.00275	0.00171	-0.01392	0.000366	0.00659
-11.34	-0.00928	-0.01276	-0.00665	0.00171	-0.01392	0.000366	0.00659
-11.24	0.000488	-0.0069	-0.01251	-0.00415	-0.01392	0.000366	0.00659
-11.14	0.00635	-0.00494	-0.01056	-0.0022	-0.00806	0.000367	0.012451
-11.04	0.00439	-0.00104	-0.00665	-0.00415	0.00562	0.000366	0.010498
-10.94	0.000488	-0.00104	-0.00665	-0.00806	0.00562	0.000366	0.016357
-10.84	0.000488	-0.0069	-0.000793	0.00171	0.00562	-0.00549	0.016357
-10.74	0.00751	-0.00378	0.00232	0.00873	0.00677	0.00739	0.017517
-10.64	0.012204	0.000916	0.00116	0.00757	0.00757	0.012082	0.018311
-10.54	-0.00342	-0.00494	-0.01251	-0.0061	-0.0022	0.00232	0.00854
-10.44	0.00244	-0.00885	-0.00275	-0.0061	-0.0022	-0.00354	0.00854
-10.34	0.0083	-0.00299	0.00311	0.00952	0.013428	-0.00159	0.00739
-10.24	0.012207	-0.00494	0.00116	0.00641	0.017334	0.014038	0.016357
-10.14	0.012207	-0.00885	-0.00275	0.00171	0.011475	0.014038	0.016357
-10.04	0.00635	0.000916	-0.00275	0.00171	0.00757	0.00818	0.016357
-9.94	-0.00146	-0.00885	-0.00275	-0.0022	0.00366	0.000367	0.00659
-9.84	0.00244	-0.00885	-0.00275	0.00562	0.00757	0.00427	0.00659
-9.73999	0.00244	-0.00885	-0.00275	0.00171	0.017334	0.00427	0.00659
-9.63998	0.00244	-0.00885	-0.00977	0.00171	0.017334	0.00427	0.00659
-9.53998	0.00244	-0.00494	-0.01447	0.00171	0.011476	0.01404	0.00659
-9.44	0.00128	-0.00299	0.00116	0.00757	0.013426	0.019896	0.00659
-9.34	-0.00928	-0.00885	-0.0047	-0.00415	0.00757	0.014038	-0.00317
-9.23999	-0.00928	-0.00885	-0.0047	-0.00806	0.00757	0.00702	0.00659
-9.13998	-0.00342	-0.00885	0.00116	0.00952	0.013429	0.00818	0.012451
-9.03998	0.000488	-0.00885	-0.000793	0.013428	0.02124	0.012085	0.016357
-8.94	-0.00537	-0.00885	0.00507	0.00757	0.017334	0.00623	0.010498
-8.84	0.000488	0.000916	-0.000793	0.00366	0.017334	0.012084	0.00659
-8.73999	-0.00342	-0.00885	-0.00861	-0.0061	0.013428	0.00232	0.00269
-8.63998	0.000488	-0.00885	-0.0047	-0.0061	0.017334	0.00232	0.000732
-8.53998	-0.00537	-0.00885	-0.01056	-0.0061	0.017334	0.00232	-0.00317
-8.44	-0.00928	-0.01587	-0.0047	-0.0061	0.017334	0.00232	0.00659
-8.34	-0.00928	-0.0108	-0.01056	0.00366	0.017334	-0.00354	-0.00317
-8.23999	-0.00342	-0.00494	-0.00861	0.00366	0.017334	0.00818	0.012451
-8.13998	0.000488	-0.0069	-0.0047	0.00366	0.017334	0.012085	0.010498
-8.03998	0.010256	-0.0108	-0.01056	0.00366	0.029055	0.00623	0.00659
-7.94	0.010254	0.00482	0.00116	0.00952	0.029051	0.00818	0.012451
-7.84	0.000488	-0.0069	-0.0047	0.00366	0.019287	0.00232	0.000732
-7.73999	0.000488	-0.0108	-0.01056	-0.0022	0.019287	0.00623	-0.00317
-7.63998	0.000489	-0.00494	-0.0086	-0.000243	0.018129	0.00818	-0.00317
-7.53998	0.000488	-0.0069	-0.0047	-0.0022	0.017334	0.00623	-0.00317
-7.44	-0.00537	-0.0108	-0.01056	0.00366	0.017336	0.00232	-0.00317
-7.34	-0.00226	0.00598	-0.00745	0.010681	0.024353	0.00934	-0.00317
-7.23999	0.00244	0.00482	-0.00861	0.00836	0.023193	0.017944	0.00854
-7.13998	0.00244	0.00677	-0.00665	0.00952	0.025148	0.010133	0.014404
-7.03998	0.00244	0.010681	-0.00275	0.013428	0.023195	0.00702	0.000732
-6.94	0.00244	0.000916	0.00311	0.00366	0.025148	0.00818	0.00269
-6.84	0.00244	0.000916	0	0.00366	0.029053	0.012084	0.000732
-6.73999	-0.00146	0.000916	0.00116	-0.0061	0.025147	0.017944	-0.00708
-6.63998	-0.00458	0.000916	0.00507	0.00366	0.023193	0.015991	-0.00317
-6.53998	-0.00928	0.000916	0.00507	0.00366	0.019289	0.012087	-0.00903
-6.44	-0.00342	0.000916	0.00507	0.00366	0.025148	0.017946	-0.00708
-6.34	-0.00537	0.000916	0.00507	0.00366	0.023193	0.015991	0.00269
-6.23999	-0.00928	-0.0061	0.00507	-0.0022	0.019287	0.012085	-0.01294
-6.13998	-0.00342	-0.00494	0.00507	-0.000243	0.025148	0.017946	-0.01294
-6.03998	0.000488	-0.00104	0.00507	0.00366	0.029053	0.012085	-0.01294
-5.94	-0.00537	-0.00104	0.00507	0.00366	0.029055	0.015993	-0.00122
-5.84	-0.00342	0.00482	0.00507	0.00952	0.034912	0.017946	0.00464
-5.73999	0.000488	0.00873	0.00507	0.00757	0.038818	0.021851	0.00269
-5.63998	0.000488	0.00287	0.00507	0.00366	0.038818	0.021851	-0.00122
-5.53998	0.000488	0.00873	-0.000793	0.00366	0.032959	0.015991	-0.00122
-5.44	0.00439	0.00873	-0.0047	-0.0022	0.029055	0.012087	-0.00122
-5.34	0.00635	0.00873	0.012878	-0.000244	0.034912	0.017946	-0.00122
-5.23999	0.010254	0.00873	0.010925	0.00366	0.038818	0.021851	-0.00122
-5.13998	0.010251	0.00873	0.00702	0.013425	0.032956	0.031613	-0.00122
-5.03998	-0.00537	-0.0069	-0.00275	-0.0022	0.019287	0.021851	-0.01099
-4.94	-0.00928	-0.0108	-0.00275	-0.0061	0.019289	0.021853	-0.01801
-4.84	0.00751	-0.00378	-0.00159	0.000916	0.026306	0.028871	-0.01569
-4.73999	0.00244	0.000916	-0.000793	-0.000244	0.031006	0.033569	-0.01099
-4.63998	0.00635	0.000916	-0.00665	-0.00415	0.031006	0.017944	-0.00122
-4.53998	0.00244	0.012634	-0.01056	-0.00415	0.025144	0.023801	-0.00708
-4.44	-0.00732	0.00287	-0.02032	-0.01392	0.011476	0.01404	-0.02075
-4.34	-0.00146	0.00873	-0.01447	-0.00531	0.0271	0.019902	-0.02075
-4.23999	0.00635	0.016541	-0.00781	0.00366	0.033752	0.02771	-0.01099
-4.13998	-0.00146	0.00873	-0.00665	-0.000243	0.025148	0.019899	-0.02075
-4.03998	0.00244	0.00677	-0.00861	-0.0022	0.029055	0.017946	-0.02075
-3.94	0.0083	-0.00299	-0.00665	-0.000244	0.034915	0.010135	-0.02075
-3.84	0.012207	0.00677	-0.00275	0.00366	0.038818	0.029666	-0.02075
-3.73999	0.011047	0.0224	0.00311	0.00952	0.044678	0.03241	-0.01489
-3.63998	0.010256	0.016541	0.00702	0.00757	0.048586	0.021852	-0.00122
-3.53998	0.021974	0.018494	0.00702	0.00952	0.048585	0.021852	-0.01099
-3.44	0.016113	0.015381	0.00702	0.00757	0.048586	0.021852	-0.01685
-3.34	0.018066	0.016541	0.00702	0.00952	0.048584	0.02185	-0.02075
-3.23999	0.011414	0.00989	0.00232	0.00873	0.043884	0.011292	-0.03247
-3.13998	0.00635	0.010681	0.00702	0.013431	0.048587	0.012088	-0.02661
-3.03998	0.00244	0.016541	0.012878	0.013428	0.048582	0.017943	-0.02271
-2.94	-0.00342	0.014587	0.00116	-0.0022	0.032964	0.015996	-0.03833
-2.84	0.00244	0.026306	0.00702	0.0025	0.038818	0.021851	-0.03247
-2.73999	-0.00848	0.014587	0.00311	-0.00806	0.029053	0.012085	-0.03638
-2.63998	-0.01318	0.012634	0.02149	0.013434	0.033758	0.01795	-0.02661
-2.53998	-0.00341	0.036072	0.036316	0.011475	0.042731	0.020697	-0.03247
-2.44	0.011414	0.041138	0.041382	0.018494	0.053659	0.021066	-0.03247
-2.34	0.021973	0.056397	0.061707	0.032959	0.068115	0.031622	-0.01685
-2.23999	0.020813	0.065369	0.071472	0.031799	0.073975	0.031616	-0.00708
-2.13998	0.00831	0.057556	0.069524	0.019293	0.066168	0.034368	-0.02075
-2.03998	0.0083	0.045837	0.065613	0.023193	0.063051	0.047242	-0.02075
-1.94	0.016113	0.045837	0.051941	0.023193	0.048587	0.045291	-0.01685
-1.84	0.021973	0.051697	0.048035	0.013428	0.05249	0.041385	-0.02075
-1.73999	0.027832	0.061462	0.051941	0.023193	0.05249	0.057007	-0.01099
-1.63998	0.041507	0.061462	0.05585	0.023196	0.072025	0.060916	-0.01294
-1.53998	0.039554	0.055603	0.055847	0.038818	0.073978	0.067935	-0.00317
-1.44	0.035645	0.05365	0.055847	0.048584	0.066169	0.078498	-0.00317
-1.34	0.030945	0.056763	0.064819	0.057556	0.079041	0.079665	0.012451
-1.23999	0.049316	0.05249	0.077332	0.073975	0.0896	0.092957	0.022217
-1.13998	0.057148	0.065369	0.085956	0.073993	0.093525	0.076557	0.031982
-1.03998	0.066916	0.091919	0.105835	0.096619	0.097433	0.089438	0.040955
-0.940002	0.080566	0.103271	0.115234	0.127502	0.097431	0.096882	0.050354
-0.839996	0.07666	0.11731	0.127319	0.139587	0.085693	0.114833	0.039002
-0.73999	0.066895	0.141541	0.130859	0.158752	0.105225	0.139038	0.056213
-0.639984	0.07278	0.127869	0.148829	0.159144	0.151332	0.152736	0.085877
-0.539978	0.090336	0.155212	0.180847	0.20874	0.164615	0.18787	0.110107
-0.440002	0.037231	0.106018	0.153137	0.158752	0.113886	0.195368	0.086304
-0.339996	0.199341	0.264221	0.294556	0.283386	0.286499	0.323147	0.178894
-0.23999	0.316467	0.476685	0.546448	0.439209	0.533691	0.296448	0.32959
-0.139984	-0.12447	0.095032	0.175028	0.175577	0.228678	0.168741	0.262024
-0.039978	-0.03169	0.18689	0.073853	0.265015	0.337088	0.155691	0.391357
0.0599976	2.99896	3.97009	3.44965	4.20953	2.62642	-4.52653	-4.24768
0.160004	3.80676	2.27045	1.17615	2.4115	-1.6842	-10.5496	-13.2457
0.26001	1.44891	-3.87842	-5.42072	-6.24792	-8.487	-16.5911	-22.8926
0.360016	0.115243	-7.22137	-9.05675	-10.6796	-12.5605	-18.2798	-26.9716
0.460022	0.167753	-7.00812	-8.40552	-11.0347	-13.1287	-18.373	-29.2258
0.559998	0.447754	-6.2608	-7.31873	-9.77679	-12.2837	-17.8339	-29.1989
0.660004	0.491089	-5.65533	-6.7262	-9.3811	-11.5026	-16.2882	-26.4938
0.76001	0.54187	-4.98425	-6.15979	-8.68152	-10.1815	-13.9629	-22.0649
0.860016	0.406798	-4.54639	-5.47766	-7.45679	-8.72827	-10.9644	-16.5309
0.960022	0.226507	-4.07251	-4.88788	-6.56549	-7.26293	-8.458	-11.6567
1.06	0.638428	-3.55255	-4.09607	-5.54321	-5.418	-6.05295	-7.33167
1.16	0.507141	-3.06665	-3.51251	-4.67407	-4.28815	-4.14165	-3.95276
1.26001	0.446167	-2.76318	-3.33398	-4.03735	-3.46356	-2.92853	-1.97308
1.36002	0.379581	-2.54242	-2.8424	-3.41528	-2.78167	-1.99041	-0.32233
1.46002	0.399927	-2.31903	-2.42035	-3.02838	-2.33286	-1.19163	0.83197
1.56	0.4646	-2.17639	-2.28748	-2.69824	-1.89056	-0.5849	1.69409
1.66	0.525452	-1.97217	-1.98755	-2.27368	-1.44012	-0.02872	2.61554
1.76001	0.246582	-1.84167	-1.90546	-2.1026	-1.26392	0.369507	3.10229
1.86002	0.237975	-1.62872	-1.66492	-1.83545	-0.84833	0.833556	3.73669
1.96002	0.342194	-1.35223	-1.41174	-1.42725	-0.55624	1.24985	4.26904
2.06	0.339172	-1.26819	-1.35156	-1.2475	-0.37298	1.6659	4.72614
2.16	0.213013	-1.22955	-1.36676	-1.18579	-0.27289	1.89446	5.03552
2.26001	0.273193	-1.18579	-1.23669	-1.01074	-0.12207	2.13086	5.49335
2.36002	0.218487	-1.08618	-1.06368	-0.95687	0.099774	2.26133	5.63007
2.46002	0.320752	-0.87451	-0.88208	-0.69128	0.398511	2.55501	6.04761
2.56	0.354797	-0.76709	-0.77075	-0.62018	0.467664	2.68898	6.2691
2.66	0.341125	-0.76117	-0.76721	-0.46082	0.58606	2.87257	6.47809
2.76001	0.368469	-0.76587	-0.72968	-0.44397	0.6427	2.99957	6.73901
2.86002	0.342268	-0.65259	-0.62776	-0.35225	0.796187	3.16673	7.0105
2.96002	0.323521	-0.58423	-0.56757	-0.22327	0.964207	3.28666	7.10345
3.06	0.263367	-0.49597	-0.46564	-0.10962	1.00444	3.36247	7.2511
3.16	0.255188	-0.43579	-0.36133	-0.04553	1.13611	3.50657	7.46283
3.26001	0.234863	-0.46899	-0.34766	0.036865	1.14703	3.59961	7.59564
3.36002	0.223917	-0.44946	-0.35079	0.064616	1.2064	3.68748	7.71283
3.46002	0.227038	-0.45337	-0.35626	0.092346	1.25914	3.79491	7.84094
3.56	0.23877	-0.4151	-0.3418	0.113037	1.31694	3.86913	7.9386
3.66	0.225891	-0.39282	-0.32538	0.120483	1.3158	3.97655	7.99921
3.76001	0.23407	-0.3526	-0.29181	0.150146	1.34625	4.05194	8.0968
3.86002	0.216122	-0.33112	-0.27735	0.177121	1.38336	4.08868	8.20819
3.96002	0.234855	-0.2901	-0.21173	0.251709	1.4439	4.14178	8.3031
4.06	0.23291	-0.26782	-0.18164	0.30719	1.51422	4.21289	8.38861
4.16	0.236816	-0.25104	-0.13556	0.357178	1.57202	4.29608	8.50232
4.26001	0.245422	-0.24829	-0.11914	0.408752	1.62048	4.35547	8.57147
4.36002	0.228998	-0.23346	-0.0965	0.438044	1.64117	4.41015	8.62732
4.46002	0.234862	-0.23151	-0.08087	0.4599	1.69702	4.48083	8.72888
4.56	0.244629	-0.21588	-0.06836	0.490784	1.74274	4.52734	8.80975
4.66	0.250488	-0.20612	-0.05157	0.544678	1.75641	4.59295	8.89685
4.76001	0.239563	-0.19165	-0.04181	0.565002	1.7818	4.64648	8.97302
4.86002	0.245782	-0.17957	-0.02424	0.575922	1.82202	4.68786	9.04724
4.96002	0.229795	-0.19556	-0.02148	0.598206	1.82672	4.72265	9.09412
5.06	0.246582	-0.18189	-0.00195	0.61499	1.83844	4.75586	9.15741
5.16	0.250488	-0.18152	0.010925	0.618896	1.8728	4.79333	9.24176
5.26001	0.249329	-0.17017	0.018738	0.629456	1.88922	4.82422	9.31561
5.36002	0.239931	-0.16119	0.034365	0.656008	1.92359	4.86365	9.38629
5.46002	0.251279	-0.15533	0.060547	0.691956	1.94977	4.90625	9.4621
5.56	0.248535	-0.14673	0.077332	0.695068	1.96734	4.91992	9.52576
5.66	0.246582	-0.15027	0.069519	0.706787	1.98022	4.94763	9.59137
5.76001	0.253235	-0.15649	0.074219	0.715393	2.00446	4.97382	9.64685
5.86002	0.249693	-0.1358	0.084349	0.736083	2.02203	5.01288	9.7074
5.96002	0.245424	-0.1358	0.09375	0.738831	2.04859	5.0332	9.76599
6.06	0.25946	-0.1319	0.108582	0.754822	2.08258	5.07458	9.8277
6.16	0.261047	-0.1358	0.109375	0.760315	2.09235	5.09765	9.87341
6.26001	0.260254	-0.13971	0.115601	0.775146	2.10718	5.11365	9.92926
6.36002	0.248534	-0.14282	0.107421	0.768126	2.10602	5.14374	9.97186
6.46002	0.246583	-0.14441	0.110535	0.7724	2.12476	5.16522	10.0211
6.56	0.249329	-0.13501	0.118347	0.785706	2.14703	5.20428	10.0726
6.66	0.229004	-0.14673	0.111328	0.791565	2.14313	5.21484	10.1039
6.76001	0.229004	-0.14246	0.116394	0.804443	2.16577	5.24255	10.148
6.86002	0.22003	-0.14478	0.114439	0.805235	2.17828	5.26483	10.1996
6.96002	0.214539	-0.14636	0.114441	0.811462	2.18335	5.28436	10.2398
7.06	0.210266	-0.14478	0.121094	0.820862	2.20367	5.30975	10.2914
7.16	0.203613	-0.14166	0.128113	0.823975	2.20679	5.32458	10.3226
7.26001	0.215332	-0.15533	0.1203	0.830627	2.20758	5.36133	10.3754
7.36002	0.225098	-0.14557	0.139832	0.850525	2.22241	5.39099	10.4343
7.46002	0.225096	-0.13696	0.140625	0.852112	2.24273	5.41015	10.4699
7.56	0.219238	-0.14246	0.137085	0.855225	2.2478	5.41833	10.4976
7.66	0.216125	-0.14478	0.140625	0.861877	2.25446	5.44062	10.5269
7.76001	0.224304	-0.1366	0.153503	0.870056	2.27319	5.46991	10.5757
7.86002	0.225891	-0.12915	0.155456	0.875549	2.28375	5.49139	10.6105
7.96002	0.234864	-0.12604	0.149597	0.880615	2.29272	5.51599	10.6355
8.06	0.229004	-0.11627	0.154297	0.891174	2.29743	5.54102	10.6761
8.16	0.234863	-0.10651	0.169128	0.900146	2.31226	5.58044	10.7164
8.26001	0.235657	-0.10571	0.174988	0.906006	2.32281	5.591	10.7465
8.36002	0.23407	-0.09753	0.178894	0.909912	2.33374	5.61053	10.7847
8.46002	0.235656	-0.09595	0.173828	0.910706	2.3443	5.63007	10.807
8.56	0.234863	-0.09558	0.180054	0.919678	2.35327	5.65662	10.8414
8.66	0.250488	-0.09009	0.189453	0.930237	2.36969	5.68555	10.8812
8.76001	0.248535	-0.07721	0.198425	0.930603	2.3728	5.70935	10.9156
8.86002	0.246582	-0.0741	0.205444	0.943115	2.39429	5.73865	10.9527
8.96002	0.244631	-0.07642	0.201172	0.951721	2.39313	5.75	10.9808
9.06	0.252441	-0.0694	0.21991	0.966553	2.40405	5.78357	11.0308
9.16	0.249329	-0.06549	0.228516	0.9646	2.41266	5.79999	11.0551
9.26001	0.261414	-0.05963	0.240601	0.978271	2.4314	5.81757	11.0984
9.36002	0.264955	-0.05103	0.240236	0.996644	2.44	5.84491	11.1469
9.46002	0.266113	-0.0448	0.249207	0.99585	2.45483	5.86169	11.1773
9.56	0.25946	-0.03619	0.254272	1.00171	2.4646	5.87616	11.2125
9.66	0.247375	-0.03815	0.251953	1.00757	2.47125	5.89764	11.2484
9.76001	0.256348	-0.0401	0.255066	1.01147	2.48413	5.91052	11.2808
9.86002	0.249332	-0.05103	0.25391	1.01032	2.47907	5.93164	11.307
9.96002	0.255554	-0.0401	0.269897	1.0271	2.49976	5.95544	11.3582
10.06	0.246582	-0.03894	0.266785	1.03687	2.50952	5.96717	11.3824
10.16	0.261047	-0.02954	0.28125	1.04272	2.52985	5.99219	11.4242
10.26	0.255554	-0.03619	0.278503	1.04663	2.52905	6.01599	11.4566
10.36	0.258301	-0.01746	0.297241	1.06811	2.54468	6.03748	11.4937
10.46	0.255191	-0.01978	0.291016	1.0611	2.55133	6.05274	11.5179
10.56	0.260254	-0.00964	0.305847	1.07593	2.5603	6.07458	11.5562
10.66	0.256348	-0.01392	0.309753	1.08765	2.57086	6.0871	11.5777
10.76	0.254395	-0.02057	0.309753	1.08179	2.57983	6.11169	11.607
10.86	0.250492	-0.02057	0.305851	1.08765	2.5896	6.12616	11.6265
10.96	0.255188	-0.00494	0.319519	1.10602	2.60016	6.14569	11.6683
11.06	0.253601	-0.0108	0.319519	1.10913	2.60913	6.16248	11.6871
11.16	0.256348	-0.01471	0.317566	1.10834	2.61108	6.17694	11.7183
11.26	0.245422	-0.00885	0.320313	1.11188	2.61969	6.1828	11.7437
11.36	0.240727	-0.0108	0.32459	1.11304	2.62476	6.21131	11.7789
11.46	0.261413	0.000916	0.341003	1.13843	2.64429	6.22772	11.8277
11.56	0.264954	0.00482	0.339844	1.13922	2.64899	6.2414	11.8461
11.66	0.271973	0.00677	0.342957	1.15326	2.65601	6.26404	11.8785
11.76	0.26532	0.014587	0.349976	1.1521	2.67163	6.28241	11.9148
11.86	0.270816	0.015381	0.355472	1.16266	2.67633	6.30194	11.932
11.96	0.271974	0.029419	0.366394	1.18335	2.69702	6.32849	11.9703
12.06	0.27002	0.030212	0.3703	1.1814	2.7107	6.34686	11.9976
12.16	0.27002	0.039978	0.375366	1.1853	2.71655	6.35779	12.03
12.26	0.266113	0.041931	0.376953	1.19702	2.73102	6.37616	12.059
12.36	0.271976	0.049744	0.385928	1.19702	2.73609	6.39179	12.0836
12.46	0.28174	0.055603	0.393738	1.21265	2.74976	6.41638	12.1089
12.56	0.284485	0.055603	0.399597	1.22125	2.76032	6.4328	12.1343
12.66	0.273926	0.059509	0.405457	1.22241	2.76538	6.45154	12.1539
12.76	0.277039	0.055603	0.411316	1.23218	2.78101	6.46796	12.1851
12.86	0.281741	0.067322	0.417178	1.23725	2.78687	6.48865	12.2144
12.96	0.280579	0.069275	0.415222	1.2525	2.80524	6.50311	12.2386
13.06	0.281738	0.071228	0.417175	1.2478	2.81812	6.51874	12.2546
13.16	0.280945	0.075134	0.421082	1.25757	2.82202	6.53748	12.2691
13.26	0.281738	0.071228	0.424988	1.26733	2.82788	6.54919	12.3004
13.36	0.274721	0.069275	0.424989	1.26618	2.83063	6.56055	12.3187
13.46	0.275881	0.080994	0.430847	1.27826	2.84155	6.56677	12.3542
13.56	0.281738	0.080994	0.436707	1.2771	2.84742	6.58826	12.3843
13.66	0.284485	0.0896	0.445313	1.28766	2.86774	6.60468	12.4105
13.76	0.284851	0.093872	0.442566	1.29663	2.87085	6.62225	12.4332
13.86	0.271976	0.090759	0.435917	1.28687	2.86969	6.63904	12.4429
13.96	0.277832	0.092712	0.448425	1.29858	2.88647	6.65466	12.4714
14.06	0.270813	0.0896	0.447266	1.29858	2.88532	6.66797	12.4906
14.16	0.273926	0.099731	0.454285	1.31226	2.90405	6.68201	12.5289
14.26	0.280945	0.100525	0.46521	1.32593	2.91382	6.70154	12.5523
14.36	0.283691	0.102478	0.462097	1.32788	2.92554	6.71014	12.571
14.46	0.274722	0.093506	0.457031	1.31696	2.92438	6.72773	12.5902
14.56	0.289551	0.098572	0.473816	1.32593	2.94312	6.7406	12.6187
14.66	0.286804	0.105591	0.480835	1.33179	2.94312	6.75818	12.6382
14.76	0.277832	0.096619	0.471863	1.32788	2.94702	6.75897	12.6511
14.86	0.288396	0.095459	0.472661	1.33374	2.95173	6.78437	12.6761
14.96	0.29541	0.110291	0.497253	1.34741	2.97632	6.81287	12.7105
15.06	0.291504	0.11145	0.489441	1.34741	2.97046	6.81366	12.7312
15.16	0.29541	0.11615	0.4953	1.36304	2.98608	6.83826	12.7593
15.26	0.291504	0.109131	0.489441	1.36578	2.99469	6.841	12.7777
15.36	0.285647	0.100525	0.497256	1.36109	2.99585	6.85858	12.7984
15.46	0.291504	0.110291	0.507019	1.3728	3.00952	6.87146	12.8328
15.56	0.29541	0.11145	0.499207	1.37085	3.00562	6.88904	12.8492
15.66	0.291504	0.104431	0.505066	1.3681	3.01538	6.89295	12.8687
15.76	0.290344	0.107178	0.507019	1.3736	3.02203	6.9043	12.8949
15.86	0.284854	0.110291	0.507022	1.37671	3.03491	6.92224	12.9089
15.96	0.295411	0.120056	0.520691	1.38647	3.03882	6.93201	12.939
16.06	0.293457	0.115356	0.516785	1.38843	3.04663	6.94061	12.9664
16.16	0.293457	0.127869	0.516785	1.39429	3.05249	6.95935	12.9968
16.26	0.311829	0.130615	0.52655	1.4068	3.07672	6.97772	13.0199
16.36	0.303223	0.129822	0.530457	1.40601	3.07593	6.98163	13.0347
16.46	0.29657	0.133728	0.52655	1.40912	3.08179	6.99841	13.0613
16.56	0.287598	0.130981	0.520691	1.40796	3.07788	7.00427	13.0816
16.66	0.292297	0.130615	0.53125	1.41266	3.09235	7.01484	13.0961
16.76	0.299316	0.139587	0.538269	1.42554	3.09937	7.03632	13.1238
16.86	0.295412	0.141541	0.537477	1.42749	3.10718	7.04334	13.1558
16.96	0.301271	0.139587	0.548035	1.43335	3.11304	7.06482	13.1754
17.06	0.30127	0.140747	0.546082	1.43726	3.12671	7.07343	13.2
17.16	0.302429	0.141541	0.546082	1.44312	3.13257	7.08435	13.2222
17.26	0.305969	0.142334	0.546875	1.44781	3.14117	7.09882	13.2406
17.36	0.295415	0.143494	0.549993	1.44117	3.13648	7.10273	13.2566
17.46	0.30713	0.155212	0.560913	1.45209	3.16187	7.13318	13.3023
17.56	0.314941	0.153259	0.559753	1.45679	3.16577	7.14294	13.3179
17.66	0.305969	0.151306	0.566406	1.45758	3.16931	7.1496	13.3355
17.76	0.311035	0.161072	0.565613	1.46265	3.16968	7.16327	13.3707
17.86	0.304384	0.159119	0.565614	1.46655	3.1853	7.17224	13.3941
17.96	0.307131	0.159119	0.574585	1.48218	3.19116	7.19373	13.4207
18.06	0.316895	0.170837	0.571472	1.48218	3.20093	7.20935	13.4468
18.16	0.315735	0.164978	0.560547	1.47711	3.19586	7.21875	13.4664
18.26	0.311035	0.161072	0.571472	1.48218	3.21069	7.22693	13.4898
18.36	0.318848	0.168884	0.579285	1.48529	3.20874	7.23865	13.5132
18.46	0.316103	0.164978	0.571472	1.48804	3.21655	7.24921	13.53
18.56	0.322754	0.166931	0.581238	1.4939	3.22241	7.25818	13.5523
18.66	0.316895	0.164978	0.580444	1.49194	3.23608	7.2699	13.5769
18.76	0.321594	0.169678	0.576172	1.49274	3.23492	7.2785	13.598
18.86	0.314943	0.170044	0.587099	1.4978	3.24585	7.28827	13.6246
18.96	0.320802	0.170837	0.587097	1.50366	3.25171	7.30505	13.6414
19.06	0.314941	0.180603	0.58905	1.50757	3.25952	7.31873	13.6617
19.16	0.320801	0.174744	0.579285	1.50562	3.25562	7.33319	13.6765
19.26	0.3255	0.169678	0.585938	1.51343	3.27203	7.33514	13.7015
19.36	0.327821	0.17865	0.592164	1.51734	3.27515	7.35388	13.7214
19.46	0.336426	0.17981	0.600769	1.51733	3.28491	7.36169	13.7418
19.56	0.324707	0.174744	0.58905	1.5271	3.28491	7.36835	13.7664
19.66	0.33252	0.17865	0.596863	1.53491	3.28687	7.38513	13.7886
19.76	0.33252	0.192322	0.596863	1.53882	3.30444	7.40076	13.8121
19.86	0.325502	0.179443	0.589845	1.52789	3.29743	7.3996	13.8218
19.96	0.320802	0.189575	0.585144	1.53296	3.3064	7.41327	13.8472
20.06	0.323914	0.184509	0.59021	1.53687	3.3064	7.42224	13.8679
20.16	0.32666	0.182556	0.587097	1.53101	3.31812	7.43006	13.8824
20.26	0.322754	0.192322	0.596863	1.54272	3.31812	7.44452	13.9089
20.36	0.33252	0.190369	0.596864	1.55249	3.33374	7.45935	13.9332
20.46	0.325499	0.189209	0.599609	1.54938	3.33649	7.46796	13.9507
20.56	0.320801	0.188416	0.59491	1.54193	3.33454	7.47302	13.9605
20.66	0.324707	0.185669	0.596863	1.54858	3.33569	7.47968	13.9832
20.76	0.320801	0.192322	0.605835	1.54858	3.35132	7.48865	14.0015
20.86	0.325868	0.190369	0.610536	1.54859	3.34937	7.49841	14.0222
20.96	0.33136	0.198975	0.605469	1.56305	3.35992	7.51483	14.0316
21.06	0.322754	0.190369	0.606628	1.55835	3.36109	7.5246	14.0523
21.16	0.32666	0.194275	0.610535	1.5564	3.3689	7.52185	14.071
21.26	0.33252	0.197388	0.606628	1.56226	3.37085	7.53552	14.0816
21.36	0.324706	0.205994	0.61444	1.56616	3.38647	7.54803	14.0964
21.46	0.320804	0.190369	0.605835	1.5564	3.37671	7.54724	14.1011
21.56	0.33136	0.200928	0.617188	1.57281	3.38336	7.55585	14.1187
21.66	0.324707	0.200134	0.6203	1.57709	3.39038	7.56872	14.1363
21.76	0.314941	0.200134	0.606628	1.56812	3.38257	7.57343	14.1472
21.86	0.321959	0.200134	0.616392	1.57397	3.4021	7.57849	14.1714
21.96	0.305178	0.193481	0.610535	1.56812	3.39038	7.57849	14.1754
22.06	0.312988	0.202087	0.606628	1.56812	3.40405	7.59607	14.1941
22.16	0.312988	0.192322	0.606628	1.56421	3.40796	7.59686	14.1988
22.26	0.315735	0.191162	0.610535	1.57672	3.4068	7.60272	14.2164
22.36	0.311035	0.200134	0.606628	1.57593	3.42163	7.61365	14.2379
22.46	0.311037	0.188416	0.606628	1.57202	3.41577	7.61444	14.2507
22.56	0.314941	0.194275	0.612488	1.57788	3.41772	7.62927	14.2632
22.66	0.312195	0.190369	0.606628	1.57397	3.41656	7.61951	14.273
22.76	0.312988	0.191528	0.606628	1.57788	3.42163	7.63708	14.2917
22.86	0.309874	0.200928	0.609374	1.57788	3.43414	7.64844	14.2953
22.96	0.301272	0.190369	0.604675	1.57788	3.42359	7.64295	14.3015
23.06	0.311035	0.200134	0.604675	1.58374	3.44116	7.66247	14.3257
23.16	0.297363	0.194275	0.601929	1.57788	3.4314	7.66443	14.3367
23.26	0.30127	0.190369	0.606628	1.57788	3.43335	7.66522	14.3531
23.36	0.311033	0.200134	0.616392	1.58374	3.45288	7.68396	14.3726
23.46	0.304018	0.184509	0.599609	1.57086	3.44	7.6789	14.3746
23.56	0.300476	0.190369	0.604675	1.58179	3.45093	7.68671	14.3961
23.66	0.303223	0.198181	0.606628	1.58374	3.45288	7.69373	14.4128
23.76	0.312988	0.200134	0.606628	1.58765	3.46655	7.70544	14.4371
23.86	0.301271	0.194275	0.600771	1.57788	3.45679	7.70935	14.446
23.96	0.301272	0.200134	0.598816	1.58374	3.46656	7.72382	14.4625
24.06	0.30127	0.207153	0.605835	1.59741	3.47241	7.73474	14.482
24.16	0.302063	0.212646	0.607422	1.59235	3.48297	7.73944	14.4918
24.26	0.305176	0.2099	0.606628	1.59546	3.48608	7.74451	14.5113
24.36	0.295412	0.204041	0.600771	1.58685	3.48609	7.74921	14.5164
24.46	0.30127	0.2099	0.606628	1.59741	3.49194	7.75427	14.5367
24.56	0.289551	0.200134	0.606628	1.59351	3.49585	7.76404	14.5417
24.66	0.287598	0.204041	0.608582	1.59741	3.49585	7.77966	14.5562
24.76	0.281738	0.191162	0.595703	1.58844	3.49274	7.77539	14.5668
24.86	0.291504	0.200134	0.598816	1.59351	3.50446	7.78748	14.5906
24.96	0.291507	0.2052	0.596069	1.59741	3.49976	7.78357	14.6011
25.06	0.29541	0.2099	0.606628	1.60327	3.52124	7.80505	14.6218
25.16	0.285645	0.204041	0.591003	1.59546	3.50952	7.79804	14.6246
25.26	0.293457	0.202087	0.596863	1.59741	3.52319	7.81482	14.6492
25.36	0.2876	0.202087	0.596865	1.59351	3.51734	7.81678	14.6636
25.46	0.280578	0.210693	0.605469	1.61188	3.52203	7.83514	14.6703
25.56	0.279785	0.198181	0.59491	1.60522	3.53101	7.84296	14.6804
25.66	0.283691	0.209106	0.604675	1.61224	3.53491	7.85388	14.7066
25.76	0.273926	0.204041	0.598816	1.60132	3.53491	7.84216	14.7156
25.86	0.282898	0.202087	0.600769	1.61499	3.53687	7.85583	14.7222
25.96	0.277835	0.202087	0.598022	1.60913	3.54273	7.85468	14.7332
26.06	0.283691	0.200134	0.606628	1.61499	3.54663	7.87537	14.7593
26.16	0.281738	0.200134	0.606628	1.60913	3.55249	7.87537	14.7711
26.26	0.280579	0.2146	0.615234	1.6236	3.55524	7.89374	14.7808
26.36	0.273927	0.218872	0.614443	1.61499	3.55054	7.89374	14.7964
26.46	0.275878	0.215759	0.604675	1.61694	3.56616	7.90857	14.8152
26.56	0.271973	0.211853	0.596863	1.61304	3.5564	7.90466	14.8121
26.66	0.266113	0.202087	0.596863	1.61694	3.56226	7.91053	14.8289
26.76	0.271973	0.2099	0.616394	1.6228	3.56616	7.91522	14.8511
26.86	0.270023	0.2099	0.608585	1.62281	3.57398	7.9242	14.8582
26.96	0.281738	0.210693	0.606628	1.6275	3.58453	7.93475	14.8832
27.06	0.275879	0.2099	0.606628	1.62396	3.57672	7.94568	14.8875
27.16	0.262207	0.200134	0.606628	1.62866	3.58179	7.94452	14.9019
27.26	0.266113	0.2052	0.610535	1.62866	3.57983	7.9574	14.9117
27.36	0.256348	0.200134	0.600769	1.61694	3.58179	7.95544	14.9265
27.46	0.252445	0.200134	0.596863	1.61304	3.58179	7.96521	14.9371
27.56	0.26416	0.211853	0.606628	1.62866	3.58765	7.98553	14.9636
27.66	0.255188	0.200928	0.615234	1.6236	3.59235	7.98553	14.9769
27.76	0.250488	0.200134	0.608582	1.61694	3.58569	7.99451	14.9871
27.86	0.250491	0.200134	0.604678	1.61304	3.59156	7.98865	15.0074
27.96	0.250488	0.2099	0.615601	1.62671	3.60132	7.99921	15.03
28.06	0.244629	0.202087	0.610535	1.6228	3.60522	8.01404	15.0367
28.16	0.240723	0.189575	0.606628	1.61694	3.60132	8.01404	15.0476
28.26	0.241882	0.190369	0.606628	1.6228	3.60522	8.0238	15.0504
28.36	0.252441	0.202087	0.608582	1.62866	3.61304	8.03632	15.0789
28.46	0.246582	0.192322	0.606628	1.6228	3.61694	8.04529	15.0894
28.56	0.241516	0.191162	0.615234	1.62555	3.61188	8.03827	15.1011
28.66	0.250488	0.200134	0.608582	1.63062	3.63257	8.05505	15.1168
28.76	0.250488	0.198181	0.614441	1.63452	3.62671	8.05975	15.1375
28.86	0.244632	0.188416	0.604679	1.63178	3.62281	8.07264	15.1461
28.96	0.252441	0.201294	0.616394	1.63843	3.63727	8.07849	15.1726
29.06	0.252441	0.202087	0.610535	1.63452	3.63257	8.0863	15.1793
29.16	0.244629	0.202087	0.607788	1.63843	3.64233	8.08515	15.198
29.26	0.250488	0.211853	0.622253	1.64429	3.6521	8.10388	15.2183
29.36	0.243469	0.210693	0.615234	1.63727	3.65485	8.10468	15.232
29.46	0.23993	0.207947	0.614441	1.64233	3.65015	8.11365	15.2359
29.56	0.252441	0.2099	0.616394	1.63843	3.66187	8.11444	15.2488
29.66	0.262207	0.2099	0.6203	1.65405	3.66577	8.13513	15.2769
29.76	0.256348	0.2099	0.616394	1.64819	3.66187	8.13513	15.282
29.86	0.252441	0.204041	0.616394	1.64819	3.66577	8.1449	15.2886
29.96	0.252441	0.201294	0.616394	1.64233	3.66187	8.14374	15.2976
30.06	0.246582	0.202087	0.610535	1.63647	3.67163	8.1449	15.3179
30.16	0.249329	0.20874	0.613281	1.65094	3.67438	8.16327	15.3375
30.26	0.250488	0.200134	0.615601	1.64624	3.6814	8.16443	15.3472
30.36	0.244629	0.200134	0.610535	1.64624	3.67554	8.17615	15.3582
30.46	0.240726	0.200134	0.606628	1.64233	3.6814	8.17499	15.3785
30.56	0.251648	0.2099	0.616394	1.64624	3.69116	8.19373	15.3914
30.66	0.246582	0.2099	0.616394	1.65326	3.6853	8.19373	15.398
30.76	0.242676	0.194275	0.610535	1.64819	3.69312	8.20544	15.407
30.86	0.236817	0.189575	0.606629	1.64819	3.69312	8.20428	15.4273
30.96	0.244631	0.192322	0.608582	1.64624	3.69898	8.21521	15.4402
31.06	0.248535	0.198181	0.606628	1.65601	3.70093	8.22303	15.4547
31.16	0.261047	0.210693	0.615234	1.66461	3.72321	8.2453	15.4781
31.26	0.254395	0.204041	0.614441	1.66772	3.71539	8.24335	15.4859
31.36	0.250488	0.200134	0.608582	1.65601	3.72046	8.25427	15.4968
31.46	0.244632	0.200134	0.605835	1.6521	3.72046	8.25428	15.5074
31.56	0.252441	0.211853	0.612488	1.66772	3.74194	8.27576	15.5222
31.66	0.252441	0.2099	0.608582	1.66382	3.73608	8.28162	15.5289
31.76	0.246582	0.21106	0.608582	1.66772	3.73218	8.28046	15.5496
31.86	0.25049	0.205994	0.622255	1.67359	3.74585	8.30115	15.5679
31.96	0.257508	0.207947	0.622253	1.67358	3.75757	8.30505	15.5847
32.06	0.255188	0.210693	0.625	1.67633	3.76031	8.30975	15.6058
32.16	0.250488	0.2099	0.618347	1.67163	3.75366	8.32343	15.616
32.26	0.244629	0.2099	0.614441	1.67554	3.75952	8.32263	15.6265
32.36	0.252444	0.204041	0.616397	1.67359	3.75562	8.33435	15.6375
32.46	0.262207	0.2099	0.610535	1.68726	3.77319	8.34607	15.6578
32.56	0.256348	0.2099	0.616394	1.67749	3.77319	8.34491	15.6667
32.66	0.252441	0.2099	0.616394	1.68451	3.76733	8.35389	15.6871
32.76	0.268066	0.215759	0.624207	1.69312	3.78882	8.37146	15.7136
32.86	0.26416	0.220825	0.625366	1.70288	3.79272	8.37537	15.7261
32.96	0.261047	0.222412	0.626953	1.69781	3.79742	8.38477	15.7379
33.06	0.254395	0.215759	0.6203	1.70288	3.79272	8.38318	15.7488
33.16	0.260254	0.2099	0.616394	1.69702	3.80249	8.40076	15.7574
33.26	0.260254	0.215759	0.616394	1.70288	3.80249	8.41052	15.7672
33.36	0.261416	0.219666	0.616397	1.70288	3.81226	8.41443	15.7761
33.46	0.271973	0.229431	0.62616	1.71655	3.81616	8.43475	15.7964
33.56	0.266113	0.229431	0.62616	1.72241	3.82202	8.43396	15.8074
33.66	0.26416	0.231384	0.632019	1.71851	3.82397	8.43591	15.8191
33.76	0.268066	0.231384	0.632019	1.72437	3.83258	8.44177	15.8355
33.86	0.275879	0.232544	0.635925	1.72437	3.83179	8.44647	15.8484
33.96	0.271972	0.231384	0.630066	1.72827	3.83569	8.45544	15.8589
34.06	0.264954	0.230225	0.62616	1.71735	3.83063	8.45428	15.8617
34.16	0.260254	0.223572	0.6203	1.72241	3.83569	8.46326	15.866
34.26	0.266113	0.225525	0.622253	1.72241	3.83765	8.46991	15.8835
34.36	0.273923	0.239197	0.635922	1.73608	3.85132	8.48279	15.9058
34.46	0.260257	0.219666	0.630066	1.72241	3.85132	8.47303	15.907
34.56	0.266113	0.231384	0.637878	1.73804	3.85718	8.49646	15.9293
34.66	0.273132	0.223572	0.635925	1.7439	3.86304	8.50232	15.9382
34.76	0.271973	0.225525	0.635925	1.74194	3.86304	8.51093	15.9547
34.86	0.271973	0.230591	0.635925	1.74585	3.8728	8.5238	15.9792
34.96	0.271974	0.225525	0.645691	1.73608	3.8728	8.52576	15.9937
35.06	0.271973	0.227478	0.645691	1.74896	3.88257	8.53162	15.9988
35.16	0.270813	0.23999	0.644531	1.74664	3.88141	8.54297	16.0219
35.26	0.275879	0.231384	0.646851	1.7478	3.89233	8.54333	16.0378
35.36	0.271974	0.235291	0.641786	1.73804	3.88648	8.54529	16.0484
35.46	0.277833	0.237244	0.643738	1.74976	3.88843	8.56091	16.0574
35.56	0.275879	0.24115	0.639832	1.7478	3.89624	8.56366	16.0738
35.66	0.271973	0.239197	0.645691	1.75366	3.89233	8.56482	16.0808
35.76	0.275879	0.233337	0.639832	1.75757	3.9021	8.57068	16.0875
35.86	0.27588	0.235291	0.641786	1.75366	3.90094	8.59021	16.1042
35.96	0.279786	0.239197	0.645691	1.76343	3.90991	8.59412	16.1168
36.06	0.275879	0.235291	0.65155	1.75952	3.91186	8.59686	16.1296
36.16	0.271973	0.231384	0.646484	1.75836	3.91656	8.59491	16.1371
36.26	0.287598	0.231384	0.645691	1.76343	3.91772	8.60974	16.1531
36.36	0.285645	0.231384	0.645691	1.76343	3.91577	8.61365	16.1675
36.46	0.28174	0.229431	0.639832	1.76733	3.92163	8.61444	16.1765
36.56	0.287598	0.235291	0.641785	1.77905	3.92749	8.62927	16.1832
36.66	0.285645	0.233337	0.649597	1.77515	3.9353	8.63904	16.196
36.76	0.291504	0.229431	0.643738	1.77515	3.9314	8.6449	16.2078
36.86	0.283694	0.229431	0.637881	1.77124	3.94116	8.6449	16.2164
36.96	0.287599	0.231384	0.642944	1.78296	3.94312	8.66132	16.2351
37.06	0.285645	0.231384	0.65741	1.7771	3.94312	8.66443	16.2554
37.16	0.291504	0.231384	0.65155	1.7771	3.95288	8.66638	16.2683
37.26	0.297363	0.229431	0.653503	1.77905	3.95288	8.67224	16.2847
37.36	0.295412	0.240356	0.651552	1.78687	3.96265	8.69061	16.2976
37.46	0.298524	0.247009	0.653503	1.78296	3.96265	8.69959	16.3043
37.56	0.296204	0.243896	0.660156	1.79272	3.97125	8.70428	16.316
37.66	0.30127	0.239197	0.655457	1.79663	3.97046	8.70349	16.3257
37.76	0.303223	0.24115	0.655457	1.78882	3.96655	8.71405	16.3386
37.86	0.301271	0.24115	0.655458	1.79468	3.97827	8.72107	16.3531
37.96	0.30127	0.24115	0.665222	1.80444	3.97516	8.72498	16.3582
38.06	0.305176	0.24115	0.659363	1.79858	3.98218	8.73084	16.3738
38.16	0.307129	0.247009	0.661316	1.80444	3.98804	8.75036	16.3941
38.26	0.29541	0.233337	0.649597	1.79858	3.98608	8.7453	16.3992
38.36	0.291506	0.229431	0.646852	1.79468	3.98218	8.74451	16.398
38.46	0.301271	0.23645	0.65741	1.80444	3.99194	8.76013	16.4148
38.56	0.30127	0.245056	0.65741	1.80835	3.99195	8.76404	16.4273
38.66	0.303223	0.248962	0.659363	1.80444	3.99976	8.77264	16.4363
38.76	0.302063	0.251709	0.65625	1.80719	4.00641	8.78046	16.4476
38.86	0.305176	0.245056	0.659363	1.81226	4.01147	8.78357	16.4578
38.96	0.302431	0.24115	0.655457	1.81616	4.00562	8.79529	16.4742
39.06	0.30127	0.247009	0.665222	1.81226	4.00757	8.80115	16.4929
39.16	0.311035	0.243103	0.665222	1.81616	4.02124	8.80389	16.4976
39.26	0.305176	0.248962	0.659363	1.82202	4.01538	8.81287	16.5066
39.36	0.295409	0.248962	0.655455	1.81616	4.02124	8.82068	16.5172
39.46	0.287599	0.239197	0.661316	1.81226	4.01148	8.82068	16.5222
39.56	0.29541	0.239197	0.659363	1.81616	4.02124	8.82458	16.5269
39.66	0.293457	0.24115	0.65155	1.80835	4.02319	8.82538	16.5437
39.76	0.293457	0.24115	0.663269	1.81421	4.03491	8.8324	16.5554
39.86	0.292299	0.234131	0.660158	1.82282	4.03375	8.84491	16.5687
39.96	0.301271	0.23645	0.662476	1.82202	4.03296	8.85584	16.5828
40.06	0.30127	0.239197	0.671082	1.82593	4.04272	8.86249	16.5933
40.16	0.305176	0.243103	0.665222	1.82593	4.04272	8.87341	16.6062
40.26	0.305176	0.245056	0.665222	1.82788	4.05133	8.87927	16.6129
40.36	0.303225	0.243103	0.67499	1.8357	4.05054	8.88318	16.6257
40.46	0.316896	0.247009	0.676941	1.84351	4.06812	8.89179	16.65
40.56	0.314941	0.250916	0.676941	1.84741	4.06616	8.90466	16.657
40.66	0.311035	0.254822	0.680847	1.84351	4.06226	8.90466	16.6746
40.76	0.311035	0.256775	0.6828	1.85327	4.07202	8.91052	16.6832
40.86	0.314939	0.254822	0.680844	1.85717	4.07202	8.932	16.698
40.96	0.302431	0.24115	0.676941	1.83765	4.07202	8.92499	16.7047
41.06	0.303223	0.247009	0.676941	1.84351	4.07202	8.93005	16.7136
41.16	0.307129	0.254822	0.686707	1.85443	4.08179	8.93396	16.7281
41.26	0.309082	0.248962	0.686707	1.85522	4.08179	8.95154	16.7488
41.36	0.305966	0.250916	0.697262	1.85992	4.09234	8.95507	16.7593
41.46	0.301271	0.235291	0.678894	1.84937	4.07593	8.94373	16.7574
41.56	0.30127	0.247009	0.680847	1.85522	4.08765	8.95154	16.7742
41.66	0.311035	0.250916	0.68866	1.85327	4.09155	8.96521	16.7847
41.76	0.305176	0.245056	0.678894	1.85718	4.09741	8.96405	16.7976
41.86	0.30713	0.247009	0.691774	1.86304	4.09937	8.96912	16.814
41.96	0.314941	0.245056	0.690613	1.85718	4.10718	8.9906	16.8171
42.06	0.311035	0.250916	0.696472	1.86304	4.10327	8.99451	16.8336
42.16	0.30127	0.24115	0.686707	1.86304	4.10211	8.9906	16.8425
42.26	0.305176	0.239197	0.696472	1.86694	4.10132	9.00507	16.8542
42.36	0.301272	0.233337	0.690615	1.85718	4.10132	9.00427	16.8668
42.46	0.312991	0.237244	0.68866	1.86499	4.11304	9.01209	16.8855
42.56	0.318848	0.250916	0.704285	1.88062	4.11889	9.02185	16.9019
42.66	0.305969	0.23999	0.691406	1.86774	4.11578	9.02264	16.9078
42.76	0.305176	0.233337	0.696472	1.86694	4.12085	9.03436	16.9136
42.86	0.306337	0.23645	0.69452	1.8728	4.12085	9.03943	16.9324
42.96	0.314941	0.245056	0.704285	1.87671	4.13062	9.0531	16.9468
43.06	0.311035	0.24115	0.698425	1.86694	4.12476	9.05506	16.9519
43.16	0.311035	0.24115	0.710144	1.8728	4.12671	9.05975	16.9734
43.26	0.305176	0.229431	0.698425	1.8728	4.12476	9.0531	16.9781
43.36	0.301272	0.239197	0.704287	1.87671	4.12085	9.07068	16.9832
43.46	0.303224	0.24115	0.706238	1.88452	4.14038	9.0824	17.0054
43.56	0.312988	0.24115	0.710144	1.87866	4.13843	9.08631	17.0085
43.66	0.318848	0.250916	0.713257	1.88452	4.15015	9.10077	17.0308
43.76	0.307129	0.24115	0.712097	1.87866	4.14429	9.09607	17.0378
43.86	0.305971	0.234131	0.707033	1.88336	4.14704	9.09491	17.0375
43.96	0.30713	0.239197	0.716003	1.88257	4.14819	9.09998	17.0574
44.06	0.303223	0.239197	0.725769	1.88647	4.16187	9.11835	17.0671
44.16	0.314941	0.239197	0.725769	1.89233	4.16071	9.12927	17.0875
44.26	0.312988	0.239197	0.729675	1.89624	4.16968	9.13318	17.0964
44.36	0.320802	0.245056	0.727724	1.8982	4.17163	9.1449	17.1148
44.46	0.320799	0.247009	0.737488	1.89429	4.18139	9.15155	17.1238
44.56	0.305176	0.233337	0.721863	1.89429	4.17163	9.1449	17.1285
44.66	0.318054	0.239197	0.721863	1.90405	4.18726	9.15076	17.1394
44.76	0.316895	0.240356	0.729675	1.90796	4.1853	9.16443	17.1589
44.86	0.322752	0.24115	0.731627	1.91382	4.19702	9.17224	17.1636
44.96	0.31299	0.24115	0.729675	1.89624	4.1853	9.17108	17.1746
45.06	0.322754	0.24115	0.725769	1.9021	4.19898	9.18005	17.1832
45.16	0.322754	0.24115	0.735535	1.90601	4.19702	9.19373	17.198
45.26	0.316895	0.245056	0.729675	1.90601	4.19312	9.19568	17.2027
45.36	0.328611	0.247009	0.741392	1.91186	4.20874	9.20038	17.2234
45.46	0.313784	0.243896	0.728516	1.89508	4.19586	9.19257	17.2222
45.56	0.32666	0.24115	0.735535	1.9021	4.20874	9.2113	17.2437
45.66	0.324707	0.24115	0.736694	1.90601	4.20679	9.21521	17.2468
45.76	0.320801	0.24115	0.737488	1.90796	4.20874	9.21014	17.2593
45.86	0.320802	0.239197	0.73163	1.91577	4.21265	9.21326	17.2781
45.96	0.330568	0.239197	0.743347	1.91187	4.22241	9.23084	17.2828
46.06	0.330566	0.248962	0.75116	1.91577	4.22241	9.23474	17.2937
46.16	0.334473	0.243103	0.741394	1.91577	4.22632	9.23474	17.3074
46.26	0.320801	0.235291	0.743347	1.91187	4.21851	9.2453	17.3101
46.36	0.330568	0.243103	0.739443	1.91577	4.23218	9.25427	17.3269
46.46	0.330565	0.239197	0.7453	1.92163	4.23804	9.26013	17.3433
46.56	0.330566	0.240356	0.735535	1.91577	4.23492	9.25427	17.3425
46.66	0.32666	0.237244	0.741394	1.90796	4.24194	9.26679	17.3589
46.76	0.322754	0.239197	0.747253	1.91382	4.24194	9.27185	17.364
46.86	0.332521	0.24585	0.740236	1.91657	4.2525	9.2746	17.3843
46.96	0.332518	0.247009	0.75116	1.92163	4.25171	9.27966	17.3941
47.06	0.32666	0.233337	0.739441	1.91577	4.25171	9.2746	17.3972
47.16	0.32666	0.245056	0.75116	1.91187	4.25171	9.28943	17.4097
47.26	0.334473	0.243103	0.749207	1.91577	4.26147	9.29333	17.4167
47.36	0.326661	0.239197	0.745301	1.91187	4.25757	9.2992	17.4293
47.46	0.334474	0.239197	0.7453	1.91577	4.26538	9.30506	17.4363
47.56	0.330566	0.248962	0.755066	1.92163	4.26734	9.31561	17.4527
47.66	0.342285	0.250916	0.75116	1.92749	4.2771	9.33435	17.4636
47.76	0.33252	0.24115	0.753113	1.91382	4.27905	9.3324	17.4656
47.86	0.336426	0.250916	0.760925	1.92358	4.2771	9.3363	17.4781
47.96	0.332521	0.245056	0.75116	1.92749	4.28296	9.33515	17.4851
48.06	0.342285	0.256775	0.762878	1.93335	4.28296	9.34021	17.5035
48.16	0.32666	0.245056	0.749207	1.92749	4.28296	9.34607	17.5046
48.26	0.338379	0.257935	0.755066	1.93335	4.29352	9.35193	17.525
48.36	0.335268	0.255615	0.757814	1.9361	4.29157	9.35352	17.5328
48.46	0.340333	0.250916	0.760132	1.94116	4.3064	9.37341	17.5417
48.56	0.340332	0.260681	0.768738	1.9353	4.30444	9.38318	17.5621
48.66	0.340332	0.248962	0.755066	1.9314	4.3064	9.37927	17.5632
48.76	0.33252	0.258728	0.764832	1.9353	4.30444	9.38318	17.5816
48.86	0.34619	0.260681	0.766783	1.94311	4.31811	9.40155	17.5945
48.96	0.34424	0.250916	0.760925	1.93726	4.3064	9.3949	17.5972
49.06	0.340332	0.260681	0.772644	1.94312	4.31812	9.40076	17.6101
49.16	0.344238	0.254822	0.770691	1.94702	4.32202	9.40466	17.6277
49.26	0.337585	0.256775	0.766785	1.93335	4.32202	9.40857	17.6304
49.36	0.346193	0.254822	0.760927	1.93726	4.33179	9.42499	17.6472
49.46	0.342286	0.256775	0.772644	1.94312	4.33179	9.43005	17.6539
49.56	0.346191	0.264587	0.780457	1.94702	4.34155	9.43396	17.6726
49.66	0.338379	0.250916	0.766785	1.94312	4.33179	9.43201	17.6734
49.76	0.336426	0.260681	0.77655	1.94702	4.34351	9.45038	17.6882
49.86	0.342285	0.260681	0.77655	1.95288	4.34937	9.45935	17.7
49.96	0.332521	0.266541	0.77655	1.94116	4.34351	9.45935	17.7047
50.06	0.344238	0.264587	0.78241	1.94702	4.35523	9.47302	17.7195
50.16	0.344238	0.270447	0.784363	1.95288	4.37085	9.48279	17.732
50.26	0.337219	0.259521	0.78125	1.94586	4.35681	9.48438	17.7437
50.36	0.336427	0.258728	0.786317	1.95093	4.36694	9.4906	17.7535
50.46	0.344237	0.269653	0.784363	1.95483	4.37085	9.49451	17.7722
50.56	0.340332	0.260681	0.784363	1.95093	4.36109	9.4906	17.7742
50.66	0.346191	0.266541	0.784363	1.96069	4.37671	9.50897	17.7984
50.76	0.344238	0.274353	0.788269	1.9646	4.38452	9.5199	17.8074
50.86	0.340333	0.260681	0.790223	1.95093	4.37671	9.5199	17.8121
50.96	0.340334	0.270447	0.788269	1.95483	4.39038	9.52381	17.823
51.06	0.350098	0.270447	0.794128	1.96069	4.39038	9.53943	17.8433
51.16	0.344238	0.260681	0.785522	1.95483	4.39038	9.54022	17.8425
51.26	0.342285	0.2724	0.798035	1.96967	4.39233	9.55115	17.866
51.36	0.342287	0.260681	0.792177	1.96851	4.39234	9.55506	17.8648
51.46	0.342286	0.270447	0.798035	1.97437	4.39233	9.56287	17.8855
51.56	0.346191	0.264587	0.792175	1.97827	4.40405	9.56677	17.8941
51.66	0.348145	0.276306	0.803894	1.97437	4.40991	9.57733	17.905
51.76	0.336426	0.264587	0.792175	1.96851	4.40796	9.58435	17.9148
51.86	0.342286	0.276306	0.798036	1.97437	4.41968	9.59216	17.9254
51.96	0.335268	0.273193	0.800781	1.97711	4.41657	9.59491	17.9371
52.06	0.347351	0.274353	0.796082	1.98218	4.42749	9.59881	17.9488
52.16	0.346191	0.2724	0.796082	1.97632	4.4314	9.60193	17.946
52.26	0.340332	0.268494	0.796082	1.98218	4.4314	9.60974	17.9586
52.36	0.344237	0.279419	0.799987	1.98608	4.44116	9.61365	17.9753
52.46	0.336427	0.270447	0.796082	1.98218	4.43024	9.60858	17.9792
52.56	0.346191	0.282166	0.790222	1.98804	4.44116	9.63123	17.9879
52.66	0.342285	0.282166	0.801941	1.9939	4.44702	9.64099	18.0105
52.76	0.336426	0.282166	0.799988	1.97827	4.44507	9.63513	18.0074
52.86	0.338377	0.282166	0.79608	1.98413	4.45874	9.64099	18.03
52.96	0.336427	0.276306	0.790222	1.97827	4.44702	9.63397	18.0269
53.06	0.33252	0.276306	0.796082	1.98413	4.44898	9.65076	18.0398
53.16	0.342285	0.274353	0.796082	1.98804	4.45679	9.65466	18.0593
53.26	0.342285	0.280212	0.805847	1.9939	4.45874	9.66052	18.0699
53.36	0.336427	0.270447	0.799989	1.98804	4.45679	9.65546	18.0691
53.46	0.338377	0.280212	0.796082	1.9939	4.4685	9.67029	18.0797
53.56	0.335266	0.269287	0.794922	1.98688	4.46149	9.66913	18.0757
53.66	0.330566	0.278259	0.803894	1.99194	4.47046	9.6781	18.0972
53.76	0.324707	0.268494	0.788269	1.98608	4.46069	9.67419	18.0964
53.86	0.326663	0.280212	0.796084	1.9939	4.47241	9.69062	18.114
53.96	0.34033	0.286072	0.805847	2.00366	4.48804	9.69958	18.1304
54.06	0.324707	0.274353	0.790222	1.9978	4.48218	9.69373	18.1277
54.16	0.330566	0.274353	0.796082	1.99078	4.48608	9.70545	18.1343
54.26	0.330566	0.277466	0.805847	1.99194	4.48804	9.71014	18.1589
54.36	0.324709	0.276306	0.790224	1.9931	4.48688	9.70349	18.1578
54.46	0.320801	0.270447	0.796082	1.99664	4.4978	9.71716	18.1785
54.56	0.32666	0.276306	0.796082	1.99194	4.4978	9.73084	18.1843
54.66	0.324707	0.274353	0.790222	2.00287	4.51147	9.73474	18.2027
54.76	0.32666	0.276306	0.792175	2.00366	4.50171	9.72968	18.2039
54.86	0.34033	0.280212	0.805845	2.00366	4.51733	9.7406	18.2183
54.96	0.324709	0.264587	0.799988	1.9978	4.50562	9.74451	18.2273
55.06	0.330566	0.276306	0.794128	2.00366	4.51733	9.75036	18.239
55.16	0.314941	0.264587	0.788269	1.9978	4.50562	9.74921	18.2379
55.26	0.322754	0.278259	0.796082	2.00562	4.51929	9.76208	18.2605
55.36	0.31415	0.266541	0.780458	1.99976	4.51734	9.76013	18.2593
55.46	0.32471	0.278259	0.786316	2.00562	4.51929	9.76209	18.2703
55.56	0.334473	0.282166	0.796082	2.01538	4.53296	9.77966	18.2945
55.66	0.321594	0.27124	0.786316	2.00836	4.52203	9.78516	18.2945
55.76	0.330566	0.280212	0.796082	2.00641	4.53101	9.78943	18.3132
55.86	0.324706	0.2724	0.799987	2.00561	4.531	9.79333	18.3238
55.96	0.320802	0.274353	0.786316	2.00171	4.53882	9.80115	18.323
56.06	0.320801	0.2724	0.790222	2.00562	4.53686	9.80975	18.3433
56.16	0.320801	0.268494	0.786316	1.99194	4.53882	9.80896	18.3425
56.26	0.314941	0.268494	0.790222	1.99585	4.53571	9.81287	18.364
56.36	0.326658	0.268494	0.786314	2.00171	4.54663	9.83044	18.3785
56.46	0.324709	0.262634	0.786316	1.99585	4.54077	9.82343	18.3875
56.56	0.320801	0.265747	0.796082	2.00171	4.55054	9.82849	18.398
56.66	0.32666	0.266541	0.801941	2.00757	4.56226	9.8363	18.4148
56.76	0.318848	0.268494	0.788269	2.00366	4.55835	9.8324	18.4246
56.86	0.332518	0.2724	0.798033	2.01343	4.57202	9.85779	18.441
56.96	0.32666	0.266541	0.792175	2.00757	4.56226	9.85468	18.4441
57.06	0.316895	0.262634	0.788269	2.00757	4.56616	9.85584	18.4547
57.16	0.328613	0.2724	0.798035	2.01343	4.56812	9.86169	18.4636
57.26	0.322754	0.268494	0.798035	2.01343	4.57788	9.87146	18.4644
57.36	0.325499	0.275146	0.791014	2.01617	4.57477	9.87304	18.482
57.46	0.311038	0.258728	0.786316	2.01147	4.57788	9.86951	18.489
57.56	0.32666	0.264587	0.801941	2.02124	4.58179	9.87928	18.5074
57.66	0.340332	0.278259	0.805847	2.03101	4.59741	9.88904	18.5222
57.76	0.322754	0.268494	0.799988	2.01538	4.58569	9.88904	18.532
57.86	0.324705	0.278259	0.805845	2.02124	4.59741	9.8996	18.5425
57.96	0.322756	0.262634	0.799988	2.01538	4.59156	9.89295	18.5417
58.06	0.330566	0.266541	0.796082	2.02319	4.60327	9.91052	18.5601
58.16	0.320801	0.270447	0.796082	2.02319	4.59937	9.91248	18.5632
58.26	0.324707	0.270447	0.799988	2.0271	4.60718	9.92224	18.5847
58.36	0.318057	0.270447	0.792178	2.0232	4.59937	9.92108	18.5836
58.46	0.332521	0.270447	0.805847	2.03296	4.6189	9.93005	18.6003
58.56	0.32666	0.264587	0.809753	2.03687	4.62555	9.93396	18.6129
58.66	0.322754	0.2677	0.796082	2.03296	4.61694	9.93201	18.6199
58.76	0.32666	0.264587	0.799988	2.03687	4.62476	9.93475	18.6265
58.86	0.322754	0.276306	0.811707	2.04272	4.62671	9.93982	18.6394
58.96	0.328614	0.270447	0.805847	2.03296	4.63257	9.94568	18.6492
59.06	0.32666	0.274353	0.809753	2.03687	4.63257	9.95544	18.6734
59.16	0.322754	0.266541	0.805847	2.03296	4.6228	9.95038	18.6726
59.26	0.322754	0.280212	0.805847	2.04272	4.63843	9.96912	18.6902
59.36	0.334471	0.282166	0.817565	2.04858	4.64429	9.97693	18.7047
59.46	0.334476	0.2724	0.817566	2.04468	4.64429	9.97888	18.7117
59.56	0.33252	0.282166	0.817566	2.05444	4.65014	9.99255	18.73
59.66	0.33136	0.265381	0.810547	2.04742	4.65289	9.98438	18.7339
59.76	0.340332	0.276306	0.815613	2.05249	4.6521	9.99451	18.7488
59.86	0.330568	0.270447	0.805848	2.05249	4.65796	10.0004	18.7593
59.96	0.334474	0.280212	0.815613	2.0564	4.65601	10.0043	18.7625
60.06	0.336426	0.280212	0.815613	2.06226	4.66772	10.0101	18.7742
60.16	0.340332	0.280212	0.815613	2.06226	4.66772	10.0148	18.7789
60.26	0.334473	0.278259	0.819519	2.06616	4.67554	10.014	18.7937
60.36	0.340332	0.288025	0.825378	2.07202	4.67749	10.0199	18.8082
60.46	0.346193	0.278259	0.81366	2.07202	4.68024	10.0199	18.8015
60.56	0.344238	0.288025	0.817566	2.07593	4.67944	10.0297	18.8132
60.66	0.340332	0.278259	0.81366	2.07202	4.6853	10.0305	18.8179
60.76	0.346191	0.288025	0.829285	2.08179	4.68921	10.0394	18.8289
60.86	0.344241	0.279419	0.817568	2.07593	4.69116	10.0394	18.8328
60.96	0.342288	0.291931	0.825378	2.07788	4.69312	10.0512	18.8511
61.06	0.35791	0.291931	0.835144	2.08374	4.70874	10.0609	18.8601
61.16	0.346191	0.291931	0.819519	2.06812	4.70288	10.0617	18.8648
61.26	0.352051	0.291931	0.825378	2.07397	4.71265	10.0707	18.8699
61.36	0.346193	0.276306	0.819521	2.07788	4.70288	10.0648	18.8738
61.46	0.347351	0.288025	0.815613	2.08374	4.71851	10.0765	18.8902
61.56	0.352051	0.282166	0.815613	2.08374	4.71265	10.0726	18.8992
61.66	0.355957	0.286072	0.826538	2.07788	4.72241	10.0812	18.9148
61.76	0.342285	0.278259	0.817566	2.07397	4.72241	10.0804	18.9097
61.86	0.352052	0.286072	0.821474	2.07788	4.72241	10.0844	18.9246
61.96	0.352051	0.280212	0.827332	2.08374	4.73218	10.0922	18.9304
62.06	0.352051	0.286072	0.827332	2.08374	4.73804	10.098	18.939
62.16	0.361816	0.289978	0.833191	2.09351	4.7478	10.1105	18.95
62.26	0.350891	0.282959	0.830078	2.08649	4.74664	10.1027	18.9527
62.36	0.361816	0.280212	0.837097	2.09351	4.74976	10.1156	18.9605
62.46	0.352052	0.286072	0.837097	2.09351	4.74274	10.1215	18.9695
62.56	0.355957	0.284119	0.831238	2.09741	4.75171	10.1312	18.9742
62.66	0.35791	0.280212	0.827332	2.09351	4.75757	10.1203	18.9792
62.76	0.361816	0.280212	0.837097	2.10327	4.76147	10.1293	18.989
62.86	0.355959	0.280212	0.821474	2.09741	4.76148	10.1312	18.9937
62.96	0.352051	0.280212	0.827332	2.10327	4.76733	10.141	18.9988
63.06	0.35791	0.280212	0.827332	2.10327	4.77124	10.141	19.0105
63.16	0.365723	0.274353	0.837097	2.10132	4.77124	10.1496	19.0132
63.26	0.352051	0.276306	0.825378	2.09351	4.77124	10.1508	19.0203
63.36	0.361816	0.280212	0.835144	2.10327	4.7771	10.1566	19.03
63.46	0.367677	0.280212	0.835144	2.10327	4.78101	10.1605	19.0386
63.56	0.365723	0.2724	0.83905	2.10718	4.781	10.1644	19.0437
63.66	0.361816	0.274353	0.835144	2.10327	4.78101	10.1652	19.0484
63.76	0.371582	0.278259	0.835144	2.11304	4.78687	10.1801	19.0593
63.86	0.365724	0.278259	0.841005	2.11304	4.79273	10.1703	19.075
63.96	0.375487	0.274353	0.850769	2.10718	4.79468	10.182	19.0847
64.06	0.361816	0.270447	0.846863	2.10327	4.78491	10.182	19.0855
64.16	0.371582	0.277466	0.856628	2.11304	4.80054	10.1976	19.0906
64.26	0.365723	0.276306	0.841003	2.10718	4.79858	10.1965	19.0953
64.36	0.367676	0.2724	0.846863	2.11304	4.80054	10.2015	19.1003
64.46	0.371585	0.2724	0.846863	2.11304	4.81031	10.1976	19.1121
64.56	0.371582	0.282166	0.856628	2.1228	4.81305	10.2113	19.1304
64.66	0.365723	0.2724	0.841003	2.11108	4.81226	10.2062	19.1355
64.76	0.371582	0.282166	0.852722	2.11304	4.81226	10.2172	19.1414
64.86	0.367679	0.2724	0.856631	2.11304	4.81812	10.2211	19.15
64.96	0.381346	0.282166	0.866394	2.1228	4.82202	10.2367	19.1609
65.06	0.374329	0.27124	0.849609	2.11578	4.82086	10.2238	19.1625
65.16	0.379395	0.280212	0.854675	2.12085	4.82007	10.2297	19.1687
65.26	0.369629	0.268494	0.854675	2.12085	4.82593	10.2289	19.1785
65.36	0.379396	0.278259	0.864442	2.13062	4.8396	10.2445	19.1988
65.46	0.3833	0.278259	0.858582	2.13452	4.8396	10.2523	19.2019
65.56	0.376648	0.278259	0.854675	2.12085	4.82983	10.2504	19.2078
65.66	0.381348	0.268494	0.854675	2.11499	4.83765	10.2562	19.2144
65.76	0.393066	0.280212	0.866394	2.1228	4.85327	10.2707	19.239
65.86	0.377443	0.274353	0.860536	2.11695	4.84351	10.264	19.2449
65.96	0.383301	0.276306	0.856628	2.1228	4.85327	10.2777	19.2496
66.06	0.383301	0.280212	0.856628	2.1228	4.84937	10.2719	19.2605
66.16	0.387207	0.280212	0.872253	2.13257	4.86188	10.2805	19.28
66.26	0.391113	0.286072	0.87616	2.13257	4.85718	10.2855	19.2886
66.36	0.395018	0.284119	0.870299	2.13061	4.86499	10.2933	19.3035
66.46	0.381351	0.280212	0.866394	2.1228	4.86695	10.2972	19.2996
66.56	0.391113	0.289978	0.87616	2.13257	4.87085	10.3109	19.3199
66.66	0.391113	0.280212	0.87616	2.13257	4.87671	10.3098	19.3289
66.76	0.385254	0.284119	0.8703	2.13647	4.87476	10.3187	19.3336
66.86	0.381351	0.276306	0.866397	2.13257	4.87671	10.3207	19.3386
66.96	0.396973	0.289978	0.87616	2.14233	4.89233	10.3304	19.3601
67.06	0.391113	0.280212	0.87616	2.13647	4.88257	10.3363	19.3589
67.16	0.39502	0.284119	0.880066	2.13647	4.89233	10.3441	19.3718
67.26	0.381348	0.280212	0.882019	2.13257	4.88257	10.341	19.3796
67.36	0.381351	0.286072	0.885929	2.13257	4.88843	10.3461	19.3882
67.46	0.393066	0.289978	0.885925	2.14429	4.90405	10.3617	19.4011
67.56	0.383301	0.289978	0.885925	2.14429	4.90015	10.3617	19.4109
67.66	0.387207	0.284119	0.889832	2.14819	4.9068	10.3644	19.4254
67.76	0.383301	0.280212	0.885925	2.14429	4.89819	10.3676	19.4207
67.86	0.383301	0.289978	0.895691	2.14819	4.91187	10.3812	19.441
67.96	0.389158	0.280212	0.895691	2.14429	4.91186	10.3812	19.4558
68.06	0.387207	0.281372	0.889832	2.13843	4.9021	10.3754	19.4539
68.16	0.383301	0.291931	0.895691	2.14429	4.91187	10.3879	19.4714
68.26	0.383301	0.282166	0.885925	2.14429	4.91968	10.4008	19.48
68.36	0.393064	0.291931	0.905454	2.15796	4.92358	10.4105	19.4851
68.46	0.374327	0.290771	0.888672	2.14703	4.92242	10.4113	19.4886
68.56	0.369629	0.280212	0.883972	2.14233	4.92163	10.4105	19.4832
68.66	0.379395	0.289978	0.893738	2.1521	4.92163	10.4191	19.4988
68.76	0.379395	0.289978	0.893738	2.1521	4.92749	10.4183	19.5093
68.86	0.379393	0.289978	0.903502	2.16186	4.94116	10.4281	19.5281
68.96	0.373537	0.284119	0.897644	2.14899	4.9314	10.434	19.532
69.06	0.379395	0.295837	0.903503	2.15015	4.94116	10.4387	19.5445
69.16	0.375488	0.289978	0.903503	2.15015	4.94702	10.4437	19.5515
69.26	0.373535	0.284119	0.897644	2.14429	4.93414	10.4437	19.5523
69.36	0.371582	0.291931	0.905457	2.1521	4.94116	10.4515	19.575
69.46	0.371585	0.291931	0.905457	2.1521	4.94702	10.4613	19.5808
69.56	0.381348	0.297791	0.905457	2.15601	4.95093	10.4699	19.5992
69.66	0.375488	0.295837	0.899597	2.14624	4.95288	10.4652	19.6042
69.76	0.361816	0.291931	0.905457	2.14233	4.95288	10.4672	19.6101
69.86	0.377441	0.301697	0.905457	2.1521	4.96851	10.4808	19.6304
69.96	0.381348	0.289978	0.905457	2.1521	4.96265	10.4906	19.6394
70.06	0.371582	0.289978	0.899597	2.1521	4.96851	10.4914	19.6394
70.16	0.375488	0.293884	0.899597	2.15015	4.97632	10.5043	19.6539
70.26	0.371582	0.286072	0.895691	2.15405	4.96265	10.5004	19.6589
70.36	0.371585	0.289978	0.895694	2.15406	4.96851	10.5023	19.6707
70.46	0.371582	0.299744	0.905457	2.16382	4.98218	10.5109	19.689
70.56	0.371582	0.299744	0.905457	2.16382	4.98102	10.5199	19.6902
70.66	0.365723	0.293884	0.899597	2.1521	4.97046	10.514	19.6941
70.76	0.377441	0.289978	0.905457	2.15405	4.98804	10.5219	19.7105
70.86	0.371582	0.289978	0.905457	2.15405	4.99194	10.5305	19.7195
70.96	0.371583	0.289978	0.905457	2.15405	4.99194	10.5355	19.73
71.06	0.375488	0.299744	0.909363	2.16772	4.98608	10.5433	19.7371
71.16	0.371582	0.289978	0.905457	2.15796	4.98804	10.5511	19.7468
71.26	0.361816	0.289978	0.905457	2.15405	4.99194	10.5511	19.7593
71.36	0.371582	0.299744	0.909363	2.16382	5.00757	10.5695	19.78
71.46	0.37158	0.289978	0.905457	2.16382	5.00171	10.5707	19.78
71.56	0.365723	0.289978	0.899597	2.1521	4.99585	10.5648	19.7828
71.66	0.371582	0.299744	0.905457	2.16382	5.00757	10.5804	19.7996
71.76	0.359863	0.289978	0.905457	2.16382	5.01343	10.5812	19.8093
71.86	0.359862	0.289978	0.905455	2.16382	5.01227	10.5804	19.8199
71.96	0.354006	0.284119	0.899597	2.1521	5.01148	10.5844	19.823
72.06	0.361816	0.291931	0.90741	2.15601	5.01343	10.5922	19.8316
72.16	0.352051	0.282166	0.90741	2.15601	5.01343	10.6027	19.8406
72.26	0.35791	0.282166	0.90155	2.16577	5.01929	10.6019	19.8464
72.36	0.371582	0.291931	0.90741	2.17554	5.03296	10.6215	19.8609
72.46	0.371582	0.291931	0.90741	2.17554	5.03296	10.6234	19.8718
72.56	0.371582	0.291931	0.90741	2.16968	5.0232	10.632	19.8816
72.66	0.371582	0.297791	0.917175	2.17554	5.03882	10.6508	19.9019
72.76	0.358704	0.294678	0.910156	2.16852	5.03571	10.6457	19.9039
72.86	0.350098	0.289978	0.905457	2.17358	5.03296	10.641	19.9078
72.96	0.350101	0.289978	0.905457	2.16656	5.02906	10.6496	19.9089
73.06	0.359863	0.288025	0.915222	2.17163	5.04272	10.6586	19.9285
73.16	0.350098	0.288025	0.915222	2.17163	5.04156	10.6605	19.9293
73.26	0.344238	0.282166	0.909363	2.16577	5.04077	10.6644	19.9324
73.36	0.350098	0.288025	0.924988	2.17554	5.05054	10.6789	19.95
73.46	0.355957	0.288025	0.919128	2.17163	5.04077	10.6801	19.9586
73.56	0.354004	0.288025	0.915222	2.17163	5.04077	10.6801	19.9636
73.66	0.359863	0.288025	0.924988	2.1853	5.0564	10.6996	19.9781
73.76	0.359863	0.288025	0.924988	2.1814	5.0603	10.6996	19.989
73.86	0.34424	0.282166	0.91913	2.17554	5.0564	10.7043	19.9929
73.96	0.350098	0.288025	0.924988	2.1853	5.06226	10.7152	20.0093
74.06	0.350098	0.288025	0.924988	2.1814	5.06812	10.7289	20.0183
74.16	0.350098	0.288025	0.919128	2.1814	5.06226	10.7308	20.0281
74.26	0.359863	0.288025	0.924988	2.19507	5.07086	10.7492	20.0386
74.36	0.354003	0.282166	0.919127	2.1853	5.07007	10.7426	20.0417
74.46	0.350098	0.278259	0.915222	2.1814	5.07007	10.7386	20.0425
74.56	0.340332	0.278259	0.915222	2.17554	5.07007	10.7504	20.0535
74.66	0.352051	0.289978	0.926941	2.19507	5.08179	10.7609	20.075
74.76	0.352051	0.280212	0.926941	2.19507	5.0896	10.7699	20.0867
74.86	0.352051	0.287231	0.921082	2.18921	5.08374	10.7719	20.0855
74.96	0.352052	0.291931	0.917175	2.19507	5.08374	10.7816	20.0906
75.06	0.346191	0.295837	0.921082	2.19897	5.0935	10.7953	20.105
75.16	0.342285	0.291931	0.917175	2.19507	5.09351	10.7922	20.1199
75.26	0.352051	0.291931	0.926941	2.20874	5.10327	10.8011	20.1316
75.36	0.352051	0.291931	0.926941	2.20483	5.10913	10.8109	20.1402
75.46	0.352051	0.291931	0.926941	2.19781	5.11188	10.8226	20.1492
75.56	0.352051	0.291931	0.926941	2.20288	5.10132	10.8215	20.1609
75.66	0.355957	0.295837	0.923828	2.20679	5.10522	10.8246	20.1734
75.76	0.342285	0.291931	0.915222	2.19702	5.10718	10.8246	20.1804
75.86	0.342288	0.291931	0.915225	2.20288	5.11304	10.8215	20.189
75.96	0.352051	0.291931	0.924988	2.20679	5.1228	10.8461	20.2097
76.06	0.352051	0.291931	0.924988	2.21265	5.12866	10.8441	20.2195
76.16	0.352051	0.291931	0.924988	2.21265	5.13257	10.8519	20.2203
76.26	0.352051	0.291931	0.924988	2.21655	5.1228	10.8519	20.2332
76.36	0.361815	0.301697	0.928892	2.22241	5.13257	10.8703	20.241
76.46	0.355956	0.295837	0.919128	2.21069	5.12671	10.8636	20.2496
76.56	0.340332	0.288025	0.915222	2.21265	5.12866	10.8715	20.2546
76.66	0.350098	0.301697	0.924988	2.22241	5.14117	10.8812	20.2691
76.76	0.350098	0.301697	0.924988	2.22241	5.14819	10.8898	20.28
76.86	0.350101	0.301697	0.934756	2.22827	5.14234	10.891	20.2839
76.96	0.359863	0.311462	0.944519	2.23413	5.1521	10.9008	20.3004
77.06	0.359863	0.301697	0.944519	2.23413	5.1521	10.9035	20.2996
77.16	0.359863	0.301697	0.944519	2.23804	5.1521	10.8988	20.3093
77.26	0.344238	0.295837	0.93866	2.22827	5.1521	10.9047	20.314
77.36	0.352051	0.30365	0.940613	2.24585	5.16382	10.9125	20.325
77.46	0.352051	0.30365	0.936707	2.23999	5.16382	10.9222	20.3316
77.56	0.352051	0.30365	0.936707	2.24585	5.16968	10.923	20.3406
77.66	0.361816	0.313416	0.946472	2.24976	5.17358	10.9418	20.3523
77.76	0.361816	0.313416	0.946472	2.24585	5.17438	10.9418	20.3609
77.86	0.361819	0.30365	0.946475	2.25562	5.17945	10.9535	20.3718
77.96	0.361814	0.313416	0.950378	2.25836	5.19311	10.9621	20.3914
78.06	0.354797	0.306396	0.939453	2.24664	5.18609	10.964	20.3832
78.16	0.350098	0.301697	0.946472	2.25171	5.1814	10.9594	20.3894
78.26	0.350098	0.301697	0.946472	2.24585	5.17749	10.9711	20.398
78.36	0.359863	0.311462	0.956238	2.26147	5.19116	10.9797	20.4187
78.46	0.359862	0.311462	0.950378	2.26147	5.19116	10.9789	20.4187
78.56	0.354004	0.305603	0.940613	2.24976	5.1853	10.9847	20.4234
78.66	0.350098	0.301697	0.936707	2.25171	5.18726	10.9808	20.4226
78.76	0.359863	0.305603	0.946472	2.25562	5.20288	10.9992	20.4402
78.86	0.359863	0.309509	0.946472	2.26343	5.20172	11.0004	20.439
78.96	0.359863	0.309509	0.946472	2.26343	5.19116	11.0101	20.45
79.06	0.350098	0.30365	0.940613	2.26733	5.19702	11.0101	20.4586
79.16	0.354004	0.309509	0.946472	2.27319	5.21069	11.0187	20.4792
79.26	0.355957	0.309509	0.956238	2.26733	5.21069	11.0297	20.4792
79.36	0.359864	0.309509	0.956239	2.27319	5.21069	11.0297	20.4879
79.46	0.363768	0.313416	0.960144	2.27124	5.22046	11.0433	20.5027
79.56	0.359863	0.315369	0.950378	2.27319	5.22046	11.0402	20.4988
79.66	0.354004	0.30365	0.946472	2.27319	5.22241	11.0492	20.5093
79.76	0.350098	0.305603	0.946472	2.2771	5.22241	11.0492	20.5183
79.86	0.359863	0.313416	0.956238	2.28296	5.22827	11.0707	20.5398
79.96	0.359863	0.309509	0.956238	2.28571	5.23218	11.0707	20.5386
80.06	0.359863	0.309509	0.956238	2.28101	5.23102	11.0695	20.5476
80.16	0.359863	0.319275	0.960144	2.29077	5.23999	11.0883	20.5679
80.26	0.359863	0.319275	0.956238	2.29468	5.24585	11.0902	20.5671
80.36	0.354003	0.313416	0.960143	2.28491	5.2439	11.0871	20.573
80.46	0.350101	0.309509	0.946472	2.29077	5.23999	11.0844	20.5777
80.56	0.361816	0.311462	0.967957	2.29663	5.25366	11.1117	20.5906
80.66	0.361816	0.311462	0.967957	2.30249	5.2439	11.1117	20.6003
80.76	0.361816	0.311462	0.967957	2.30249	5.25952	11.1117	20.5992
80.86	0.361819	0.311462	0.9621	2.30835	5.25366	11.1105	20.6101
80.96	0.371582	0.321228	0.967957	2.31421	5.27319	11.1312	20.6296
81.06	0.371582	0.321228	0.967957	2.31812	5.26227	11.1312	20.6304
81.16	0.371582	0.321228	0.967957	2.31421	5.26733	11.1312	20.6394
81.26	0.371582	0.321228	0.967957	2.30835	5.27124	11.1398	20.6511
81.36	0.381348	0.330994	0.977722	2.32397	5.28101	11.1508	20.6597
81.46	0.381348	0.330994	0.977722	2.31812	5.28101	11.1605	20.6765
81.56	0.381348	0.330994	0.970703	2.32397	5.28296	11.1547	20.6734
81.66	0.369629	0.325134	0.960144	2.31226	5.28296	11.1457	20.6785
81.76	0.371582	0.330994	0.966003	2.32397	5.29272	11.1605	20.6941
81.86	0.371582	0.330994	0.966003	2.31696	5.29272	11.1605	20.6949
81.96	0.371585	0.321228	0.975769	2.32202	5.29273	11.1722	20.7039
82.06	0.381348	0.330994	0.979675	2.33179	5.30133	11.1808	20.7097
82.16	0.381348	0.330994	0.975769	2.33569	5.3064	11.1801	20.7261
82.26	0.381348	0.330994	0.975769	2.33179	5.3103	11.1898	20.7332
82.36	0.385253	0.3349	0.979674	2.32983	5.31616	11.1957	20.7449
82.46	0.381348	0.330994	0.975769	2.33179	5.31226	11.1906	20.7398
82.56	0.371582	0.330994	0.96991	2.32593	5.31226	11.1996	20.7488
82.66	0.381348	0.340759	0.975769	2.34351	5.32202	11.2094	20.7593
82.76	0.381348	0.340759	0.975769	2.34351	5.31226	11.2211	20.7683
82.86	0.381346	0.340759	0.985533	2.33764	5.31811	11.2269	20.78
82.96	0.369631	0.329041	0.979675	2.33765	5.31616	11.2238	20.7828
83.06	0.371582	0.330994	0.979675	2.33765	5.32202	11.2308	20.7898
83.16	0.371582	0.330994	0.975769	2.34351	5.33258	11.2406	20.7996
83.26	0.371582	0.330994	0.975769	2.33765	5.32202	11.2336	20.8101
83.36	0.371586	0.330994	0.975773	2.34351	5.32788	11.2445	20.8093
83.46	0.383301	0.342712	0.997253	2.34937	5.35327	11.2621	20.8308
83.56	0.383301	0.342712	0.997253	2.34546	5.35327	11.2562	20.8414
83.66	0.383301	0.342712	0.991394	2.35522	5.35327	11.2621	20.8503
83.76	0.383301	0.342712	0.987488	2.34937	5.35327	11.2687	20.8621
83.86	0.387206	0.346619	0.991393	2.35913	5.35718	11.2855	20.8804
83.96	0.377441	0.335693	0.987488	2.34821	5.35327	11.2816	20.8757
84.06	0.373535	0.330994	0.987488	2.35327	5.34235	11.2816	20.8804
84.16	0.373535	0.330994	0.997253	2.34741	5.35913	11.2922	20.8855
84.26	0.383301	0.340759	1.00702	2.35327	5.3728	11.3011	20.9109
84.36	0.383299	0.330994	1.00116	2.35718	5.3728	11.3011	20.9195
84.46	0.37628	0.323975	0.990234	2.34625	5.36578	11.2941	20.9234
84.56	0.371582	0.319275	0.985535	2.34741	5.36109	11.3	20.9187
84.66	0.381348	0.329041	0.9953	2.35327	5.37085	11.309	20.939
84.76	0.375488	0.329041	1.00507	2.35718	5.37085	11.3187	20.9382
84.86	0.371582	0.329041	0.999207	2.35327	5.3728	11.3207	20.95
84.96	0.371585	0.329041	0.9953	2.36304	5.37165	11.3207	20.9586
85.06	0.381348	0.338806	1.00507	2.36694	5.38647	11.3293	20.9792
85.16	0.381348	0.338806	0.999207	2.3728	5.39038	11.3402	20.9792
85.26	0.381348	0.338806	0.9953	2.36694	5.39038	11.3402	20.9879
85.36	0.381351	0.338806	1.00507	2.37281	5.39038	11.3402	20.9988
85.46	0.391113	0.348572	1.01483	2.37671	5.40015	11.3644	21.0183
85.56	0.391113	0.352478	1.00781	2.38257	5.40601	11.3695	21.0191
85.66	0.391113	0.348572	1.00311	2.37555	5.41187	11.3793	21.0281
85.76	0.391113	0.348572	1.00311	2.37085	5.41187	11.3793	21.0386
85.86	0.385253	0.352478	1.00702	2.38452	5.41577	11.382	21.0417
85.96	0.381348	0.338806	1.00311	2.37476	5.41187	11.389	21.0496
86.06	0.375488	0.338806	0.997253	2.38062	5.41071	11.389	21.064
86.16	0.371582	0.338806	1.00507	2.37476	5.40991	11.389	21.0769
86.26	0.371582	0.338806	1.00507	2.38062	5.40991	11.4008	21.0789
86.36	0.381348	0.348572	1.01483	2.38452	5.42554	11.4094	21.0972
86.46	0.381348	0.348572	1.00897	2.39233	5.42944	11.4183	21.1082
86.56	0.381348	0.342712	1.00507	2.38647	5.4314	11.4183	21.1082
86.66	0.381348	0.338806	1.01483	2.38257	5.4314	11.4301	21.1187
86.76	0.381348	0.338806	1.01483	2.38647	5.4314	11.4289	21.1277
86.86	0.381351	0.338806	1.01484	2.38257	5.4314	11.4222	21.1394
86.96	0.393066	0.350525	1.02069	2.40405	5.44196	11.4418	21.15
87.06	0.393066	0.350525	1.02655	2.39819	5.44116	11.4476	21.1589
87.16	0.393066	0.350525	1.02655	2.40405	5.44116	11.4601	21.1707
87.26	0.387207	0.344666	1.02069	2.39233	5.44702	11.4554	21.1734
87.36	0.383301	0.340759	1.01093	2.38452	5.43335	11.4515	21.1804
87.46	0.383304	0.3349	1.01678	2.38727	5.43921	11.4613	21.1793
87.56	0.393066	0.340759	1.02655	2.39233	5.46265	11.4797	21.2
87.66	0.386047	0.340759	1.02655	2.4021	5.46265	11.4808	21.2097
87.76	0.381348	0.340759	1.02069	2.39624	5.46265	11.4808	21.2203
87.86	0.381348	0.340759	1.01678	2.39624	5.46149	11.4906	21.2292
87.96	0.381348	0.340759	1.02655	2.39233	5.46069	11.4914	21.2312
88.06	0.381348	0.350525	1.02655	2.4021	5.46265	11.5004	21.2457
88.16	0.391113	0.360291	1.03046	2.40601	5.47241	11.5101	21.2625
88.26	0.391113	0.360291	1.02655	2.4021	5.47241	11.5219	21.2703
88.36	0.391113	0.360291	1.02655	2.40796	5.47827	11.5207	21.2847
88.46	0.391113	0.360291	1.02655	2.40405	5.48218	11.5199	21.2898
88.56	0.385254	0.360291	1.03046	2.40796	5.48218	11.5297	21.2996
88.66	0.391113	0.370056	1.03632	2.41382	5.50171	11.5414	21.3199
88.76	0.391113	0.364197	1.03632	2.41772	5.50171	11.5511	21.3289
88.86	0.391113	0.360291	1.03632	2.41382	5.49078	11.55	21.3308
88.96	0.391113	0.360291	1.03906	2.40796	5.50171	11.5609	21.3394
89.06	0.391113	0.360291	1.03436	2.41382	5.50757	11.5609	21.3503
89.16	0.391113	0.360291	1.03436	2.41382	5.51147	11.5707	21.3589
89.26	0.400879	0.360291	1.0285	2.41772	5.51147	11.5695	21.3699
89.36	0.410645	0.370056	1.04413	2.42358	5.52124	11.5902	21.3796
89.46	0.410645	0.370056	1.04413	2.42633	5.52124	11.5902	21.3882
89.56	0.404785	0.370056	1.04413	2.42163	5.53296	11.5902	21.3894
89.66	0.39502	0.373962	1.03241	2.42554	5.51733	11.5891	21.3933
89.76	0.396973	0.370056	1.04218	2.4314	5.52789	11.5863	21.4058
89.86	0.400879	0.370056	1.04608	2.4314	5.53101	11.6	21.4089
89.96	0.400882	0.370056	1.04022	2.42554	5.53101	11.6	21.4207
90.06	0.404785	0.379822	1.04608	2.44312	5.54077	11.6203	21.4293
90.16	0.400879	0.379822	1.04608	2.43726	5.54077	11.6195	21.4441
90.26	0.400879	0.379822	1.05585	2.44312	5.54077	11.6293	21.4597
90.36	0.395019	0.373962	1.04413	2.4314	5.53686	11.6254	21.4527
90.46	0.391113	0.370056	1.03632	2.43335	5.53296	11.6301	21.4597
90.56	0.391113	0.364197	1.03632	2.42749	5.54156	11.6293	21.4695
90.66	0.400879	0.360291	1.03046	2.43335	5.54663	11.641	21.4761
90.76	0.406738	0.36615	1.04218	2.43335	5.5564	11.6566	21.4949
90.86	0.410643	0.370056	1.04608	2.43335	5.5603	11.6594	21.5085
90.96	0.404787	0.364197	1.04022	2.4314	5.55445	11.6644	21.5132
91.06	0.404785	0.370056	1.04022	2.43335	5.5603	11.6703	21.5183
91.16	0.406738	0.375916	1.04218	2.44196	5.56812	11.6859	21.5347
91.26	0.410645	0.373962	1.05585	2.44116	5.57202	11.6887	21.5476
91.36	0.410645	0.379822	1.04999	2.45093	5.58179	11.6996	21.5593
91.46	0.42041	0.379822	1.04608	2.44507	5.58179	11.7094	21.5679
91.56	0.42041	0.379822	1.04608	2.45093	5.58063	11.7094	21.5789
91.66	0.42041	0.379822	1.04999	2.44507	5.57983	11.7101	21.5789
91.76	0.42041	0.379822	1.04608	2.45093	5.57983	11.7133	21.5894
91.86	0.42041	0.372803	1.04608	2.44507	5.58179	11.7191	21.5886
91.96	0.414551	0.368103	1.04608	2.45288	5.58179	11.7211	21.5984
92.06	0.410645	0.368103	1.05585	2.44702	5.59156	11.7297	21.6089
92.16	0.42041	0.377869	1.05859	2.46265	5.60132	11.7386	21.6277
92.26	0.42041	0.377869	1.05389	2.45679	5.60132	11.7504	21.6296
92.36	0.42041	0.377869	1.06366	2.45679	5.60016	11.7504	21.6382
92.46	0.430176	0.377869	1.0578	2.45288	5.59937	11.759	21.655
92.56	0.430176	0.387634	1.05389	2.45679	5.60132	11.7679	21.6687
92.66	0.424316	0.381775	1.05389	2.45288	5.60718	11.7699	21.6695
92.76	0.42041	0.377869	1.0578	2.46265	5.61108	11.7797	21.6785
92.86	0.42041	0.377869	1.05389	2.45563	5.61108	11.7883	21.6871
92.96	0.42041	0.377869	1.05389	2.46069	5.61108	11.7894	21.698
93.06	0.42041	0.377869	1.05975	2.45483	5.62085	11.7933	21.7078
93.16	0.42041	0.377869	1.05585	2.46069	5.62085	11.7992	21.7086
93.26	0.42041	0.377869	1.05585	2.45483	5.61969	11.8	21.7175
93.36	0.430176	0.381775	1.05975	2.47046	5.63062	11.8187	21.739
93.46	0.424316	0.389587	1.05585	2.47046	5.63062	11.8187	21.7437
93.56	0.42041	0.389587	1.06561	2.47632	5.63062	11.8246	21.7585
93.66	0.42041	0.389587	1.06561	2.47241	5.63062	11.8293	21.7683
93.76	0.430176	0.383728	1.06561	2.47632	5.63062	11.8383	21.7789
93.86	0.430176	0.379822	1.05975	2.46655	5.63062	11.8402	21.7781
93.96	0.430176	0.379822	1.06561	2.47241	5.63062	11.85	21.7878
94.06	0.424316	0.379822	1.06561	2.47632	5.64233	11.8488	21.7984
94.16	0.42041	0.379822	1.05975	2.47241	5.64819	11.8539	21.8074
94.26	0.42041	0.373962	1.05585	2.47632	5.65094	11.8597	21.8093
94.36	0.42041	0.370056	1.06561	2.47241	5.65015	11.8586	21.8179
94.46	0.42041	0.370056	1.06561	2.47632	5.65015	11.8676	21.825
94.56	0.42041	0.370056	1.05975	2.48218	5.65015	11.8695	21.8386
94.66	0.42041	0.370056	1.05585	2.47516	5.65015	11.8734	21.8492
94.76	0.430176	0.379822	1.06561	2.48022	5.65015	11.8683	21.8484
94.86	0.423157	0.379822	1.06561	2.47437	5.6521	11.8793	21.8582
94.96	0.41846	0.373962	1.05859	2.48218	5.6521	11.889	21.8687
95.06	0.430176	0.381775	1.07538	2.48804	5.67242	11.9008	21.8894
95.16	0.430176	0.381775	1.07538	2.4939	5.67749	11.9113	21.8902
95.26	0.430176	0.381775	1.06952	2.48804	5.6814	11.9105	21.8992
95.36	0.430176	0.381775	1.06561	2.48804	5.6814	11.9203	21.9109
95.46	0.430176	0.381775	1.07538	2.48413	5.6814	11.9203	21.9156
95.56	0.430176	0.385681	1.07538	2.48804	5.6814	11.9308	21.9285
95.66	0.424316	0.381775	1.06952	2.48413	5.69312	11.9398	21.9304
95.76	0.42041	0.381775	1.06561	2.48804	5.69312	11.9398	21.939
95.86	0.437989	0.387634	1.07538	2.49976	5.69898	11.9515	21.946
95.96	0.441895	0.391541	1.07538	2.4978	5.70172	11.9504	21.9656
96.06	0.441895	0.385681	1.07538	2.50366	5.71069	11.9594	21.98
96.16	0.441895	0.381775	1.06952	2.49664	5.71069	11.9711	21.989
96.26	0.441895	0.391541	1.07538	2.50171	5.71265	11.9711	21.989
96.36	0.441895	0.391541	1.07538	2.49585	5.71265	11.9797	21.9996
96.46	0.436035	0.384521	1.07538	2.49585	5.71265	11.9808	22.0085
96.56	0.432129	0.379822	1.06952	2.49194	5.72241	11.9906	22.0203
96.66	0.441895	0.389587	1.07538	2.50757	5.73218	12.0101	22.0445
96.76	0.441895	0.389587	1.0871	2.50366	5.73218	12.0109	22.0496
96.86	0.441895	0.389587	1.08124	2.50757	5.73804	12.014	22.0593
96.96	0.441895	0.389587	1.07733	2.50366	5.74274	12.0199	22.0699
97.06	0.441895	0.389587	1.0871	2.50757	5.74194	12.0219	22.0789
97.16	0.436035	0.383728	1.0871	2.50366	5.75171	12.0305	22.0808
97.26	0.432129	0.379822	1.08124	2.50757	5.75171	12.0297	22.0894
97.36	0.432129	0.389587	1.0871	2.4978	5.75171	12.0394	22.1003
97.46	0.432129	0.389587	1.0871	2.50366	5.75171	12.0511	22.1003
97.56	0.441895	0.389587	1.08008	2.50641	5.75171	12.0598	22.1089
97.66	0.441895	0.389587	1.07538	2.50171	5.75171	12.059	22.1199
97.76	0.441895	0.383728	1.08514	2.50562	5.76227	12.0648	22.1355
97.86	0.436035	0.379822	1.08514	2.50171	5.76147	12.0609	22.15
97.96	0.432129	0.379822	1.08514	2.50562	5.76147	12.0695	22.1589
98.06	0.432129	0.379822	1.07928	2.50171	5.76147	12.0707	22.1597
98.16	0.432129	0.389587	1.08514	2.50757	5.76147	12.0804	22.1687
98.26	0.432129	0.389587	1.08514	2.50366	5.77124	12.0902	22.1804
98.36	0.436035	0.383728	1.07928	2.50757	5.77319	12.091	22.189
98.46	0.432131	0.379822	1.08514	2.50757	5.7732	12.0941	22.1882
98.56	0.437988	0.385681	1.091	2.50952	5.77789	12.0961	22.2058
98.66	0.441895	0.389587	1.08905	2.51733	5.78101	12.1117	22.2183
98.76	0.436035	0.389587	1.08514	2.51343	5.79077	12.1105	22.2292
98.86	0.432132	0.389587	1.09491	2.51734	5.79077	12.1195	22.2292
98.96	0.441895	0.399353	1.09882	2.52319	5.80054	12.141	22.2496
99.06	0.441895	0.403259	1.09491	2.5271	5.80249	12.141	22.2585
99.16	0.441895	0.399353	1.09491	2.52319	5.80249	12.1496	22.2605
99.26	0.441895	0.399353	1.09882	2.52594	5.80249	12.1488	22.275
99.36	0.445801	0.399353	1.09491	2.53101	5.81226	12.1605	22.2898
99.46	0.441895	0.399353	1.08905	2.52515	5.81812	12.1703	22.2898
99.56	0.441895	0.393494	1.09686	2.53296	5.82086	12.1691	22.2984
99.66	0.441895	0.389587	1.09686	2.5271	5.81421	12.1742	22.3093
99.76	0.441895	0.389587	1.091	2.53296	5.81616	12.1703	22.3082
99.86	0.434875	0.389587	1.0871	2.5271	5.83179	12.1801	22.325
99.96	0.430176	0.383728	1.09686	2.53296	5.83179	12.1808	22.3328
100.06	0.430176	0.379822	1.091	2.5271	5.83179	12.1898	22.3464
100.16	0.430176	0.389587	1.0871	2.5271	5.83179	12.1937	22.3589
100.26	0.430176	0.389587	1.0871	2.53296	5.83179	12.1887	22.3582
100.36	0.439941	0.389587	1.09686	2.5271	5.84039	12.1996	22.3687
100.46	0.439941	0.383728	1.08984	2.53296	5.84155	12.2094	22.3777
100.56	0.434082	0.379822	1.08514	2.5271	5.84155	12.2094	22.3894
100.66	0.430176	0.379822	1.09491	2.52594	5.84155	12.2113	22.3882
100.76	0.430176	0.379822	1.08905	2.53101	5.84155	12.2199	22.3992
100.86	0.430176	0.373962	1.08515	2.52515	5.84156	12.2191	22.4089
100.96	0.434082	0.379822	1.09491	2.54077	5.85132	12.2406	22.4351
101.06	0.439941	0.379822	1.09882	2.53491	5.86108	12.2406	22.448
101.16	0.439941	0.379822	1.09491	2.54272	5.86188	12.2492	22.45
101.26	0.439941	0.389587	1.09491	2.53687	5.86694	12.2601	22.4586
101.36	0.439941	0.382568	1.09882	2.53687	5.87085	12.2543	22.4695
101.46	0.434082	0.377869	1.09491	2.54272	5.87085	12.259	22.4695
101.56	0.430176	0.377869	1.09491	2.53687	5.87085	12.2582	22.4839
101.66	0.430176	0.377869	1.09882	2.53687	5.88062	12.2699	22.4988
101.76	0.430176	0.377869	1.09491	2.53296	5.88062	12.2699	22.5085
101.86	0.430176	0.372009	1.09491	2.53687	5.88062	12.2797	22.5093
101.96	0.424316	0.368103	1.09882	2.54272	5.88257	12.2805	22.5183
102.06	0.42041	0.379822	1.09491	2.53571	5.88257	12.2894	22.53
102.16	0.42041	0.379822	1.09491	2.53491	5.88141	12.2992	22.5386
102.26	0.430176	0.379822	1.08905	2.54077	5.89038	12.3011	22.5496
102.36	0.424316	0.373962	1.09686	2.53491	5.89038	12.3	22.5484
102.46	0.42041	0.370056	1.091	2.54272	5.89038	12.309	22.5632
102.56	0.42041	0.370056	1.0871	2.54663	5.89038	12.309	22.5789
102.66	0.420416	0.370056	1.0871	2.53687	5.89234	12.3137	22.5886
102.76	0.430176	0.383728	1.09961	2.55249	5.9021	12.3246	22.6089
102.86	0.424316	0.379822	1.09491	2.5564	5.9021	12.3383	22.6082
102.96	0.42041	0.379822	1.09491	2.56226	5.91071	12.3402	22.6187
103.06	0.42041	0.379822	1.09491	2.5564	5.90991	12.35	22.6335
103.16	0.42041	0.373962	1.10468	2.5564	5.90991	12.3488	22.6394
103.26	0.42041	0.370056	1.09882	2.56226	5.92163	12.3597	22.648
103.36	0.414551	0.370056	1.09491	2.5564	5.91187	12.3597	22.6589
103.46	0.42041	0.370056	1.09491	2.56226	5.91577	12.3695	22.6589
103.56	0.42041	0.370056	1.09882	2.55524	5.91187	12.3683	22.6675
103.66	0.42041	0.370056	1.09491	2.56226	5.91071	12.3793	22.6785
103.76	0.413391	0.373962	1.09491	2.5564	5.90991	12.3793	22.6882
103.86	0.408691	0.370056	1.08905	2.56226	5.91968	12.389	22.689
103.96	0.41571	0.377075	1.09216	2.57318	5.92669	12.3969	22.705
104.06	0.42041	0.381775	1.10663	2.56812	5.93335	12.4105	22.7175
104.16	0.42041	0.381775	1.10663	2.57397	5.93335	12.4105	22.73
104.26	0.414551	0.381775	1.10077	2.56812	5.94312	12.4164	22.739
104.36	0.410645	0.381775	1.09686	2.56812	5.94312	12.4113	22.741
104.46	0.422363	0.375916	1.09686	2.57397	5.94312	12.4203	22.7496
104.56	0.432129	0.381775	1.11053	2.58765	5.95172	12.4301	22.7605
104.66	0.432129	0.381775	1.10663	2.57788	5.95093	12.4418	22.7703
104.76	0.42627	0.381775	1.10663	2.58374	5.95288	12.4406	22.7769
104.86	0.422363	0.391541	1.10663	2.58649	5.95288	12.4496	22.7898
104.96	0.422363	0.385681	1.10077	2.58179	5.95874	12.4515	22.7996
105.06	0.416504	0.381775	1.09686	2.58765	5.96655	12.4613	22.8004
105.16	0.412598	0.381775	1.10077	2.58374	5.96265	12.4601	22.8093
105.26	0.412598	0.381775	1.09686	2.58765	5.96265	12.4594	22.8113
105.36	0.412598	0.374756	1.09686	2.58374	5.96149	12.4711	22.8199
105.46	0.406738	0.370056	1.09961	2.58765	5.96265	12.4652	22.821
105.56	0.402832	0.370056	1.09491	2.57788	5.96851	12.4699	22.8297
105.66	0.402832	0.370056	1.09491	2.58374	5.97241	12.4711	22.8445
105.76	0.412598	0.370056	1.09491	2.57788	5.97632	12.4808	22.8503
105.86	0.406738	0.370056	1.08905	2.58374	5.97241	12.4808	22.8589
105.96	0.402832	0.364197	1.09491	2.57788	5.97241	12.4914	22.8699
106.06	0.402832	0.370056	1.09491	2.58374	5.97827	12.4906	22.8699
106.16	0.396973	0.370056	1.08905	2.57788	5.98218	12.5004	22.8875
106.26	0.393066	0.370056	1.08514	2.57672	5.98297	12.4945	22.9
106.36	0.393066	0.370056	1.07928	2.58179	5.98218	12.4914	22.8992
106.46	0.393066	0.370056	1.0871	2.57593	5.98218	12.5004	22.9167
106.56	0.387207	0.370056	1.0871	2.58374	5.99194	12.5101	22.9293
106.66	0.383301	0.370056	1.08124	2.59351	5.99194	12.5121	22.9304
106.76	0.393066	0.364197	1.07733	2.58765	5.99195	12.5207	22.939
106.86	0.408691	0.375916	1.10272	2.60327	6.00757	12.5355	22.9558
106.96	0.412598	0.379822	1.10077	2.61304	6.01343	12.5414	22.9753
107.06	0.412598	0.389587	1.09686	2.60718	6.01343	12.5511	22.9792
107.16	0.406738	0.383728	1.10663	2.61304	6.02203	12.55	22.9898
107.26	0.402832	0.379822	1.10077	2.61694	6.02124	12.559	22.989
107.36	0.402832	0.379822	1.09686	2.61304	6.02124	12.5609	22.9996
107.46	0.402832	0.379822	1.09686	2.61694	6.02124	12.5707	23.0046
107.56	0.405579	0.379822	1.10077	2.60718	6.02124	12.5695	23.0203
107.66	0.400879	0.379822	1.09686	2.61304	6.01733	12.5804	23.0191
107.76	0.400879	0.379822	1.091	2.6189	6.02319	12.5804	23.0339
107.86	0.400879	0.373962	1.0871	2.61499	6.02203	12.5902	23.0398
107.96	0.39502	0.370056	1.09686	2.61774	6.0271	12.5922	23.0496
108.06	0.391113	0.370056	1.08985	2.62281	6.03101	12.591	23.0562
108.16	0.400873	0.379822	1.09491	2.62671	6.05053	12.6097	23.0789
108.26	0.391113	0.370056	1.09491	2.61695	6.03491	12.6	23.071
108.36	0.404785	0.379822	1.09882	2.63257	6.04272	12.6215	23.0953
108.46	0.400879	0.389587	1.09491	2.62671	6.04858	12.6203	23.0984
108.56	0.400879	0.389587	1.09882	2.63257	6.05249	12.6293	23.1101
108.66	0.400879	0.389587	1.09491	2.63647	6.05249	12.6312	23.1089
108.76	0.39502	0.383728	1.09491	2.63257	6.05133	12.641	23.1199
108.86	0.396973	0.385681	1.10077	2.64233	6.06616	12.6457	23.1257
108.96	0.400879	0.389587	1.10858	2.64624	6.07007	12.6488	23.1461
109.06	0.400879	0.399353	1.10468	2.64233	6.07202	12.6605	23.1492
109.16	0.39502	0.399353	1.09882	2.64819	6.07202	12.6605	23.1589
109.26	0.400879	0.393494	1.09491	2.63727	6.06616	12.6691	23.1597
109.36	0.400879	0.389587	1.09491	2.64233	6.06812	12.6703	23.1746
109.46	0.400879	0.389587	1.10077	2.64624	6.07202	12.6801	23.1804
109.56	0.39502	0.389587	1.09686	2.63647	6.08179	12.6801	23.1793
109.66	0.391113	0.389587	1.09686	2.64233	6.08063	12.6906	23.1882
109.76	0.391113	0.383728	1.091	2.64624	6.08179	12.6898	23.1902
109.86	0.402832	0.391541	1.10858	2.65405	6.09351	12.7015	23.2164
109.96	0.402832	0.391541	1.10272	2.65796	6.09351	12.7113	23.2214
110.06	0.396973	0.391541	1.09882	2.65796	6.09351	12.7121	23.2214
110.16	0.393066	0.391541	1.10858	2.66382	6.09351	12.7211	23.2359
110.26	0.393066	0.391541	1.10858	2.65796	6.08765	12.7211	23.241
110.36	0.393066	0.391541	1.10156	2.65991	6.09235	12.7211	23.2507
110.46	0.402832	0.384521	1.09686	2.65601	6.09741	12.723	23.2574
110.56	0.396973	0.391541	1.10663	2.65876	6.10327	12.7316	23.2605
110.66	0.402832	0.401306	1.11053	2.67358	6.10718	12.7406	23.28
110.76	0.402832	0.401306	1.10663	2.66772	6.10327	12.7523	23.2867
110.86	0.395813	0.401306	1.10663	2.66772	6.10327	12.7523	23.2898
110.96	0.391113	0.401306	1.10663	2.67358	6.10327	12.7609	23.3015
111.06	0.400879	0.401306	1.11053	2.66772	6.11304	12.7621	23.3062
111.16	0.400879	0.395447	1.10663	2.67358	6.11188	12.7621	23.321
111.26	0.39502	0.391541	1.10663	2.67749	6.11304	12.7719	23.321
111.36	0.391113	0.401306	1.11053	2.67749	6.11304	12.7766	23.3199
111.46	0.391113	0.401306	1.10663	2.66772	6.11304	12.7914	23.3367
111.56	0.396973	0.407166	1.11249	2.6814	6.1189	12.7914	23.3464
111.66	0.400879	0.405212	1.11053	2.67944	6.1228	12.7914	23.3609
111.76	0.404785	0.401306	1.11639	2.6853	6.12281	12.8019	23.366
111.86	0.410645	0.411072	1.1203	2.68921	6.13257	12.8109	23.3796
111.96	0.410645	0.420837	1.11639	2.69507	6.13257	12.8109	23.3804
112.06	0.410645	0.420837	1.11639	2.69781	6.13336	12.8109	23.3894
112.16	0.410645	0.420837	1.1203	2.68726	6.13257	12.8117	23.3953
112.26	0.410645	0.420837	1.11639	2.69312	6.14233	12.8207	23.4097
112.36	0.404785	0.414978	1.11639	2.68726	6.14233	12.8207	23.4089
112.46	0.400879	0.411072	1.11639	2.69312	6.14233	12.8265	23.4167
112.56	0.400879	0.411072	1.12225	2.69702	6.14233	12.8351	23.4304
112.66	0.400879	0.411072	1.11835	2.69702	6.14233	12.8363	23.4312
112.76	0.400879	0.414978	1.11835	2.69312	6.14233	12.8402	23.4363
112.86	0.400879	0.411072	1.11133	2.69702	6.14313	12.8461	23.4402
112.96	0.400879	0.411072	1.10663	2.69312	6.14819	12.8422	23.441
113.06	0.404785	0.420837	1.12616	2.70874	6.17163	12.8508	23.4656
113.16	0.412598	0.420837	1.12616	2.70874	6.17163	12.8558	23.4695
113.26	0.400879	0.420837	1.1203	2.70483	6.17163	12.8617	23.4703
113.36	0.400879	0.414978	1.11639	2.70758	6.17163	12.8715	23.4851
113.46	0.400879	0.411072	1.1203	2.70288	6.17163	12.8703	23.491
113.56	0.410645	0.420837	1.11639	2.71655	6.18335	12.8793	23.4996
113.66	0.416504	0.420837	1.11639	2.72241	6.18335	12.8812	23.5144
113.76	0.412598	0.420837	1.11639	2.71655	6.18219	12.891	23.5203
113.86	0.412598	0.414978	1.1203	2.70679	6.18726	12.8898	23.5191
113.96	0.412598	0.411072	1.11639	2.71265	6.20093	12.889	23.5261
114.06	0.412598	0.411072	1.11639	2.70679	6.20093	12.9008	23.5398
114.16	0.406738	0.411072	1.11639	2.71265	6.20093	12.9008	23.5386
114.26	0.402832	0.411072	1.11053	2.70679	6.20288	12.9066	23.5398
114.36	0.402832	0.411072	1.11639	2.70679	6.20288	12.9113	23.5457
114.46	0.402832	0.420837	1.11053	2.7146	6.20288	12.9203	23.5484
114.56	0.402832	0.414978	1.10663	2.70874	6.20288	12.9203	23.5593
114.66	0.406738	0.420837	1.12616	2.7146	6.21265	12.9301	23.575
114.76	0.402832	0.420837	1.1203	2.71735	6.21149	12.9308	23.5797
114.86	0.402832	0.420837	1.11639	2.71265	6.22046	12.9398	23.5789
114.96	0.402832	0.420837	1.1203	2.71655	6.22046	12.9398	23.5906
115.06	0.395813	0.414978	1.11639	2.71655	6.22241	12.9398	23.5953
115.16	0.391117	0.420837	1.11054	2.72241	6.22241	12.9406	23.5984
115.26	0.406738	0.426697	1.12225	2.72241	6.22827	12.9613	23.616
115.36	0.404785	0.424744	1.1203	2.72046	6.22632	12.9633	23.6129
115.46	0.410645	0.430603	1.12616	2.73218	6.23218	12.9711	23.6238
115.56	0.410645	0.430603	1.11914	2.73608	6.23102	12.9711	23.6296
115.66	0.410645	0.430603	1.12421	2.72632	6.23022	12.9699	23.6382
115.76	0.410645	0.423584	1.11835	2.72827	6.23022	12.9789	23.6453
115.86	0.410645	0.418884	1.12421	2.73413	6.23804	12.9808	23.6492
115.96	0.42041	0.42865	1.13397	2.73803	6.25171	12.9906	23.6746
116.06	0.42041	0.42865	1.13397	2.73688	6.25171	12.9894	23.6793
116.16	0.414551	0.422791	1.12811	2.73218	6.25171	13.0043	23.6785
116.26	0.410645	0.418884	1.12421	2.73608	6.25171	13.0004	23.6804
116.36	0.410645	0.418884	1.13007	2.73218	6.25171	13.0101	23.6949
116.46	0.410645	0.418884	1.12616	2.73608	6.25055	13.0101	23.698
116.56	0.416504	0.430603	1.13788	2.75366	6.26147	13.0207	23.7214
116.66	0.412598	0.430603	1.13788	2.7478	6.26929	13.0219	23.7203
116.76	0.412598	0.434509	1.13788	2.7478	6.27319	13.0219	23.7273
116.86	0.412598	0.430603	1.13202	2.73804	6.27319	13.0316	23.7312
116.96	0.412598	0.424744	1.13788	2.7439	6.27319	13.0277	23.7359
117.06	0.418457	0.426697	1.14374	2.74976	6.27905	13.0383	23.7468
117.16	0.422363	0.430603	1.14178	2.75757	6.28296	13.0414	23.7507
117.26	0.422363	0.420837	1.13788	2.75366	6.28296	13.0511	23.7496
117.36	0.441895	0.424744	1.14764	2.76929	6.29858	13.0609	23.7664
117.46	0.436035	0.426697	1.14764	2.76538	6.30249	13.0715	23.7703
117.56	0.432129	0.434509	1.15155	2.75836	6.30328	13.0707	23.7808
117.66	0.432135	0.430603	1.14765	2.76343	6.31226	13.0648	23.7859
117.76	0.441895	0.440369	1.15155	2.7771	6.31226	13.0715	23.7996
117.86	0.45166	0.440369	1.14764	2.76733	6.32202	13.0824	23.8132
117.96	0.45166	0.434509	1.14063	2.76343	6.32202	13.1	23.8238
118.06	0.441895	0.430603	1.14569	2.7732	6.32202	13.1156	23.8328
118.16	0.45166	0.434509	1.1496	2.78687	6.33765	13.141	23.866
118.26	0.45752	0.430603	1.13983	2.78296	6.34937	13.1312	23.8687
118.36	0.461426	0.424744	1.13593	2.7771	6.35327	13.1301	23.8796
118.46	0.461426	0.420837	1.14569	2.78686	6.36303	13.1449	23.8953
118.56	0.45752	0.420837	1.14569	2.7771	6.35913	13.1469	23.907
118.66	0.475095	0.414978	1.1496	2.78686	6.36304	13.1449	23.8961
118.76	0.455566	0.404053	1.14569	2.7771	6.34235	13.1527	23.9011
118.86	0.465332	0.3974	1.15936	2.79272	6.34155	13.1664	23.8992
118.96	0.449707	0.373962	1.13398	2.78687	6.31421	13.141	23.8855
119.06	0.441895	0.394653	1.14179	2.76539	6.30835	13.1351	23.8777
119.16	0.436048	0.401306	1.14765	2.75953	6.31226	13.1156	23.8609
119.26	0.422363	0.407166	1.16326	2.75951	6.32984	13.1097	23.864
119.36	0.423157	0.423584	1.17969	2.77594	6.35132	13.1035	23.8855
119.46	0.425476	0.420837	1.16131	2.74975	6.3482	13.0894	23.8609
119.56	0.380981	0.4021	1.06906	2.7114	6.34342	13.0613	23.7504
119.66	0.392639	0.218506	1.06909	2.52277	6.19659	12.9781	23.7784
119.76	0.392639	0.218506	1.06909	2.66382	6.19659	12.9781	23.7784
119.86	0.392639	0.218506	1.07102	2.66574	6.19852	12.9819	23.7784
119.96	-0.2464	6.50836	1.80002	8.97207	8.62326	12.0656	12.9308
120.06	-0.2464	-12.1428	1.80194	-10.1131	7.67987	11.7219	12.9308
120.16	-0.24905	-12.1428	1.80061	-10.1144	7.67854	-32.9992	12.9308
120.26	1.94348	-16.4924	-1.27681	-14.4614	3.32785	7.37225	27.0214
120.36	0.45166	-1.37524	3.84804	0.50209	13.9849	22.2113	42.1176
120.46	0.244995	2.54114	4.59843	7.38762	15.1404	24.1714	40.3226
120.56	-0.078	2.89587	3.85721	7.83432	13.3159	20.9507	33.6703
120.66	-0.21403	2.50562	3.26933	6.69132	11.1796	17.3909	27.4745
120.76	-0.26001	2.0365	2.79281	5.66952	9.39608	14.8356	23.1449
120.86	-0.15418	2.03918	2.57202	5.1347	8.15893	13.1968	20.9019
120.96	-0.27216	1.75952	2.23304	4.51288	7.30078	12.1481	19.3511
121.06	-0.16632	1.53412	1.97787	4.10458	6.70846	11.7949	18.5296
121.16	-0.18403	1.33136	1.82977	3.70886	6.39361	11.233	18.0839
121.26	-0.09717	1.05286	1.59247	3.30787	6.14635	10.7898	17.6617
121.36	-0.01434	0.930969	1.50746	3.06313	5.98811	10.5505	17.2894
121.46	-0.04053	0.915344	1.34129	2.82939	5.76494	10.2125	17.0909
121.56	0.078613	0.906372	1.35704	2.85686	5.55217	10.1246	16.9218
121.66	0.07869	0.754028	1.309	2.76115	5.41349	10.0336	16.6769
121.76	0.096191	0.664185	1.21438	2.60677	5.22476	9.89685	16.4745
121.86	0.074707	0.632935	1.18789	2.49313	5.05215	9.79888	16.2722
121.96	0.102051	0.646606	1.14212	2.37509	4.93174	9.66211	16.1129
122.06	0.072754	0.654419	1.11367	2.31344	4.84585	9.49139	15.9871
122.16	0.104038	0.662231	1.07851	2.28609	4.82631	9.46878	15.857
122.26	0.104004	0.629028	1.08238	2.27745	4.74232	9.32495	15.7789
122.36	0.104004	0.625916	1.0746	2.24898	4.70326	9.26053	15.6742
122.46	0.109863	0.632935	1.10698	2.25206	4.70128	9.25311	15.5836
122.56	0.127441	0.627075	1.13008	2.24116	4.67982	9.22925	15.5582
122.66	0.146989	0.614197	1.10584	2.23335	4.66694	9.20778	15.4965
122.76	0.144226	0.595825	1.08239	2.19231	4.64075	9.164	15.4183
122.86	0.148926	0.549744	1.05585	2.15522	4.59467	9.13746	15.3617
122.96	0.154785	0.539978	1.04333	2.13177	4.56732	9.11481	15.3011
123.06	0.162598	0.55011	1.04138	2.14154	4.55286	9.08978	15.2933
123.16	0.156748	0.536072	1.02656	2.10248	4.5185	9.04957	15.225
123.26	0.152832	0.543884	1.02069	2.07202	4.49896	9.00739	15.1808
123.36	0.148132	0.533325	1.02692	2.05561	4.46576	8.94605	15.1304
123.46	0.151672	0.524353	1.03045	2.06732	4.45208	8.92065	15.089
123.56	0.146179	0.5224	1.01014	2.05365	4.4267	8.89136	15.0374
123.66	0.158695	0.528259	1.01483	2.06421	4.4267	8.85505	14.9894
123.76	0.158691	0.5224	1.01092	2.0556	4.40015	8.82184	14.9484
123.86	0.156738	0.511841	1.01599	2.05365	4.37903	8.78393	14.8898
123.96	0.152832	0.504822	0.991395	2.04468	4.35718	8.76715	14.8312
124.06	0.157898	0.49231	0.994509	2.0224	4.33411	8.74097	14.7894
124.16	0.157538	0.493103	1.00116	2.03296	4.32593	8.70466	14.7472
124.26	0.163757	0.500122	1.01794	2.03412	4.30561	8.69019	14.7159
124.36	0.182129	0.505615	1.02264	2.05365	4.31341	8.67145	14.6847
124.46	0.174316	0.477478	1.01288	2.03687	4.29077	8.64801	14.6386
124.56	0.168457	0.482544	1.00818	2.03803	4.28412	8.63354	14.5929
124.66	0.176267	0.487244	1.00897	2.03686	4.27435	8.6156	14.5538
124.76	0.161804	0.478638	0.998415	2.02826	4.26459	8.59253	14.5187
124.86	0.157532	0.473572	0.993346	2.02124	4.23804	8.5531	14.4745
124.96	0.162598	0.462646	1.00116	2.00757	4.22943	8.53668	14.4316
125.06	0.159851	0.46106	0.998413	2.01068	4.21771	8.52026	14.4105
125.16	0.158692	0.461853	0.999207	1.9978	4.20679	8.50739	14.3652
125.26	0.152832	0.466919	0.989441	2.00287	4.19818	8.48785	14.3331
125.36	0.156738	0.465759	0.987485	2.00171	4.18841	8.48004	14.3046
125.46	0.146973	0.442322	0.977725	1.99195	4.16187	8.44098	14.2648
125.56	0.143066	0.454041	0.984743	1.98139	4.15912	8.43121	14.2413
125.66	0.152834	0.452087	0.977723	1.98609	4.14429	8.41559	14.205
125.76	0.156738	0.461853	0.98358	1.98022	4.14624	8.40076	14.1796
125.86	0.150085	0.464966	0.976929	1.97943	4.13098	8.39917	14.1495
125.96	0.157532	0.467712	0.977722	1.97046	4.1189	8.38043	14.1288
126.06	0.152039	0.463806	0.978883	1.97162	4.12396	8.36481	14.1046
126.16	0.1626	0.461853	0.984376	1.97632	4.11304	8.357	14.0742
126.26	0.167297	0.465759	0.987487	1.98022	4.11108	8.33826	14.0585
126.36	0.167664	0.472778	0.978882	1.97552	4.10248	8.32379	14.0343
126.46	0.17627	0.477478	0.977722	1.97046	4.09076	8.31403	14.0136
126.56	0.179382	0.479431	0.984739	1.97748	4.0888	8.30035	14.005
126.66	0.167297	0.475525	0.977722	1.9646	4.07202	8.28473	13.9824
126.76	0.166504	0.465759	0.971863	1.96069	4.06812	8.2738	13.9628
126.86	0.161804	0.472778	0.974977	1.96185	4.06342	8.26441	13.9542
126.96	0.162598	0.481384	0.976561	1.97046	4.0564	8.25427	13.9296
127.06	0.177063	0.483337	0.977722	1.96069	4.0603	8.24371	13.9238
127.16	0.177428	0.487244	0.969116	1.97162	4.05286	8.2359	13.8976
127.26	0.17041	0.475525	0.977722	1.9646	4.03687	8.22809	13.8671
127.36	0.168457	0.482544	0.973025	1.96186	4.03998	8.20465	13.8448
127.46	0.184082	0.493103	0.975767	1.97125	4.03296	8.21246	13.8289
127.56	0.186035	0.493103	0.977722	1.96851	4.03687	8.19763	13.8066
127.66	0.181336	0.497009	0.977722	1.96381	4.03607	8.18903	13.7882
127.76	0.179016	0.502869	0.977722	1.96069	4.02319	8.16949	13.7695
127.86	0.186035	0.495056	0.975766	1.9646	4.02124	8.15856	13.7578
127.96	0.17157	0.49231	0.969119	1.95209	4.01264	8.13824	13.7226
128.06	0.166504	0.497009	0.962097	1.94507	4.00952	8.11871	13.707
128.16	0.168458	0.493103	0.959351	1.95209	4.00208	8.11871	13.6886
128.26	0.172363	0.497009	0.960144	1.94702	4.00366	8.09998	13.6679
128.36	0.166504	0.49115	0.966797	1.94116	3.99585	8.09332	13.6503
128.46	0.168457	0.496216	0.967163	1.93646	3.9931	8.08942	13.6398
128.56	0.178223	0.493103	0.967956	1.94311	3.9939	8.07965	13.6238
128.66	0.17627	0.497009	0.967957	1.9353	3.97632	8.05896	13.6074
128.76	0.17157	0.487244	0.969116	1.9267	3.98334	8.05817	13.5773
128.86	0.171204	0.485291	0.962096	1.91852	3.9646	8.04254	13.5457
128.96	0.166504	0.485291	0.958192	1.90991	3.96069	8.02771	13.5312
129.06	0.167664	0.476685	0.95935	1.91498	3.95599	8.00934	13.5031
129.16	0.166504	0.473572	0.958191	1.90991	3.95093	8.00739	13.4921
129.26	0.177063	0.476318	0.957031	1.91382	3.94507	7.99841	13.4812
129.36	0.181335	0.480591	0.961302	1.91888	3.94739	7.99566	13.4601
129.46	0.17627	0.471619	0.952333	1.90991	3.93726	7.97809	13.4316
129.56	0.178223	0.475525	0.948424	1.91382	3.9314	7.96912	13.4148
129.66	0.17236	0.471619	0.943724	1.90521	3.9267	7.96246	13.3956
129.76	0.166504	0.461853	0.948427	1.89429	3.91577	7.94293	13.3769
129.86	0.166504	0.465759	0.948426	1.9021	3.91187	7.93787	13.3621
129.96	0.169617	0.472778	0.948425	1.8974	3.91302	7.9234	13.3468
130.06	0.182129	0.469666	0.950377	1.906	3.90991	7.92731	13.3289
130.16	0.17706	0.467712	0.940611	1.89624	3.89624	7.90857	13.3105
130.26	0.17157	0.467712	0.933961	1.8974	3.8974	7.90387	13.2902
130.36	0.178223	0.465759	0.938658	1.89508	3.89624	7.90075	13.2742
130.46	0.172363	0.4599	0.942568	1.88452	3.88452	7.88239	13.2499
130.56	0.167297	0.461853	0.931642	1.88452	3.88452	7.87341	13.2265
130.66	0.169615	0.466919	0.930053	1.88373	3.87787	7.87066	13.2245
130.76	0.168457	0.466553	0.926942	1.88452	3.87085	7.86285	13.205
130.86	0.172363	0.475525	0.930846	1.87866	3.87591	7.84607	13.2
130.96	0.166504	0.464966	0.928102	1.87982	3.86615	7.8316	13.1749
131.06	0.17627	0.469666	0.936705	1.87866	3.87085	7.83356	13.164
131.16	0.17822	0.473572	0.928893	1.88061	3.86304	7.82263	13.1355
131.26	0.173523	0.471619	0.924196	1.87006	3.85248	7.80817	13.1202
131.36	0.172363	0.465759	0.921875	1.85913	3.85718	7.79724	13.1003
131.46	0.171204	0.469666	0.921082	1.85913	3.85132	7.79254	13.0898
131.56	0.166504	0.471619	0.923036	1.85132	3.85327	7.78357	13.0691
131.66	0.171574	0.470825	0.922243	1.86029	3.86029	7.77497	13.0577
131.76	0.184082	0.483337	0.928892	1.86303	3.85718	7.77185	13.0566
131.86	0.180969	0.480225	0.923035	1.85992	3.85132	7.75348	13.0339
131.96	0.180176	0.475525	0.923035	1.85522	3.84546	7.75623	13.0195
132.06	0.187195	0.478638	0.921081	1.85834	3.84857	7.74567	13.0097
132.16	0.187991	0.473572	0.926942	1.84546	3.84155	7.73981	12.9902
132.26	0.191895	0.481384	0.930846	1.85522	3.8396	7.73669	12.9792
132.36	0.186035	0.466919	0.922243	1.83881	3.82904	7.71637	12.9581
132.46	0.187988	0.482178	0.928892	1.85132	3.83178	7.72302	12.95
132.56	0.182129	0.479431	0.923035	1.8396	3.82007	7.70544	12.9296
132.66	0.182128	0.477478	0.923034	1.84546	3.82007	7.69684	12.9238
132.76	0.187195	0.480591	0.922241	1.83881	3.81537	7.68707	12.9042
132.86	0.180969	0.467712	0.921877	1.82984	3.80054	7.67615	12.8808
132.96	0.184082	0.476318	0.926939	1.84155	3.80639	7.67224	12.8796
133.06	0.180176	0.473572	0.921082	1.82788	3.79468	7.65582	12.8593
133.16	0.181336	0.474731	0.922241	1.8349	3.79974	7.65582	12.8535
133.26	0.182129	0.471619	0.923034	1.82867	3.80755	7.64685	12.8339
133.36	0.179016	0.467712	0.91327	1.82593	3.79077	7.63709	12.821
133.46	0.187195	0.482544	0.918334	1.82513	3.79584	7.63159	12.8195
133.56	0.182129	0.481384	0.9328	1.82983	3.79663	7.62732	12.8035
133.66	0.187988	0.476318	0.9328	1.82593	3.80054	7.62732	12.7949
133.76	0.191895	0.487244	0.933594	1.82983	3.79077	7.61755	12.7839
133.86	0.196594	0.479431	0.930843	1.82397	3.78881	7.60778	12.7675
133.96	0.175476	0.470825	0.916386	1.81342	3.77045	7.58081	12.748
134.06	0.178223	0.473572	0.919129	1.81616	3.7771	7.58435	12.7304
134.16	0.186035	0.479431	0.921082	1.81421	3.76929	7.57458	12.7214
134.26	0.189941	0.474365	0.921082	1.81812	3.77515	7.56873	12.7128
134.36	0.183289	0.480591	0.916378	1.80951	3.76458	7.56127	12.6972
134.46	0.173157	0.461853	0.903507	1.80054	3.75171	7.53748	12.6757
134.56	0.178223	0.477478	0.912106	1.80914	3.75756	7.54724	12.6746
134.66	0.170411	0.465759	0.901551	1.79272	3.74976	7.52966	12.6523
134.76	0.177429	0.466919	0.912475	1.79974	3.74115	7.52692	12.6445
134.86	0.180176	0.470459	0.919128	1.79663	3.7478	7.51715	12.6277
134.96	0.180969	0.465759	0.921082	1.79858	3.74976	7.51599	12.6132
135.06	0.17627	0.475525	0.921082	1.79468	3.73804	7.51599	12.6023
135.16	0.180167	0.475525	0.921077	1.79858	3.74389	7.51012	12.5917
135.26	0.17157	0.4552	0.906621	1.78998	3.72357	7.48981	12.5683
135.36	0.172363	0.465759	0.913269	1.78882	3.72827	7.48981	12.5624
135.46	0.178223	0.465759	0.912109	1.78882	3.72437	7.48669	12.5535
135.56	0.171204	0.457947	0.90741	1.77515	3.71851	7.4613	12.5273
135.66	0.16767	0.461853	0.912479	1.78022	3.71967	7.46638	12.5136
135.76	0.187988	0.467712	0.923031	1.78686	3.72046	7.46716	12.5195
135.86	0.191895	0.465759	0.92108	1.78882	3.72552	7.46051	12.5027
135.96	0.182129	0.469666	0.915224	1.77905	3.72437	7.45154	12.498
136.06	0.182129	0.4599	0.911316	1.77905	3.71069	7.43982	12.4773
136.16	0.178222	0.459106	0.920288	1.77631	3.71185	7.43707	12.4745
136.26	0.186035	0.466553	0.923035	1.77985	3.70679	7.43005	12.457
136.36	0.180176	0.4599	0.917174	1.76929	3.70483	7.42145	12.4382
136.46	0.182129	0.455994	0.923036	1.76929	3.69116	7.41052	12.4277
136.56	0.178223	0.455994	0.919129	1.76538	3.69116	7.40662	12.4089
136.66	0.18524	0.468872	0.924987	1.7724	3.70013	7.3941	12.4062
136.76	0.177063	0.465759	0.921082	1.76538	3.69116	7.38708	12.3984
136.86	0.186035	0.461853	0.92108	1.76929	3.69116	7.38513	12.3835
136.96	0.182129	0.450928	0.921083	1.75952	3.69116	7.37457	12.373
137.06	0.182129	0.455994	0.923036	1.75952	3.6814	7.36755	12.364
137.16	0.181334	0.459106	0.926147	1.75873	3.68451	7.36481	12.3613
137.26	0.182129	0.455994	0.923036	1.76538	3.66968	7.35583	12.3437
137.36	0.171204	0.450134	0.917174	1.75366	3.66382	7.34411	12.3308
137.46	0.17627	0.446228	0.91913	1.75562	3.66577	7.34021	12.3183
137.56	0.187988	0.457947	0.932798	1.75952	3.66968	7.34723	12.3191
137.66	0.18524	0.46106	0.924987	1.75873	3.66302	7.33551	12.2968
137.76	0.178223	0.457947	0.926942	1.74976	3.65014	7.32654	12.287
137.86	0.172363	0.450928	0.926943	1.74976	3.64429	7.31482	12.2781
137.96	0.182129	0.455994	0.932799	1.74859	3.656	7.31091	12.2773
138.06	0.17511	0.454041	0.930845	1.75366	3.64819	7.30621	12.2664
138.16	0.170414	0.454041	0.92499	1.7478	3.64234	7.3031	12.2578
138.26	0.187195	0.457153	0.937864	1.75873	3.64935	7.30035	12.2421
138.36	0.17627	0.452087	0.936705	1.74975	3.64038	7.28552	12.239
138.46	0.178223	0.448181	0.923036	1.74976	3.64038	7.28748	12.2285
138.56	0.182129	0.450928	0.926939	1.74975	3.64429	7.28552	12.2117
138.66	0.180966	0.450134	0.91992	1.7478	3.63843	7.26794	12.196
138.76	0.17157	0.459106	0.922243	1.74896	3.62982	7.25348	12.1827
138.86	0.168457	0.455994	0.923033	1.73999	3.63061	7.24762	12.1687
138.96	0.172363	0.452087	0.917177	1.73999	3.62476	7.24646	12.1531
139.06	0.17627	0.455994	0.911314	1.73804	3.61889	7.24646	12.1523
139.16	0.164549	0.450134	0.911315	1.73804	3.61304	7.24255	12.1414
139.26	0.167664	0.447388	0.912477	1.72943	3.61731	7.23004	12.121
139.36	0.173157	0.452087	0.917172	1.73022	3.62671	7.23199	12.1132
139.46	0.162598	0.441162	0.907413	1.73023	3.60718	7.21716	12.0984
[truncated: 2,806 more rows]

## Sheet: Supplementary Figure 6c
Supplementary Figure 6b.		Raw data for surface plasmon resonance analysis of GST-CDC25A binding to pT160CDK2-cyclinA
	Response / RU
	[pT160CDK2-cyclinA] / μM
Time / s	0.5	0.9	1.9	3.8	7.5	15	30
-60.04	-0.03479	0.039978	0.01471	-0.02722	0.059021	-0.03522	-0.10645
-59.94	-0.02502	0.049744	0.01471	-0.01746	0.059021	-0.03522	-0.10645
-59.84	-0.03479	0.038025	0.024475	-0.01746	0.068787	-0.04498	-0.09668
-59.74	-0.02502	0.049744	0.024475	-0.0155	0.068787	-0.04498	-0.10645
-59.64	-0.02307	0.039978	0.01471	-0.02527	0.059021	-0.04498	-0.10645
-59.54	-0.02502	0.049744	0.01471	-0.0155	0.068787	-0.04498	-0.09668
-59.44	-0.01526	0.059509	0.024472	-0.00574	0.066831	-0.04498	-0.09668
-59.34	-0.02502	0.039978	0.024475	-0.02527	0.047299	-0.04303	-0.10645
-59.24	-0.03479	0.039978	0.024475	-0.02527	0.047302	-0.0528	-0.10645
-59.14	-0.02503	0.049743	0.014709	-0.02722	0.057067	-0.04303	-0.1084
-59.04	-0.00745	0.047791	0.012756	-0.01941	0.055115	-0.04498	-0.11035
-58.94	-0.01721	0.057556	0.022519	-0.00964	0.055112	-0.03522	-0.09863
-58.84	-0.01721	0.057556	0.024475	-0.02917	0.057068	-0.03522	-0.1084
-58.74	-0.00549	0.057556	0.024475	-0.01941	0.066834	-0.03522	-0.1084
-58.64	-0.0055	0.057553	0.034238	-0.00965	0.057065	-0.03522	-0.09864
-58.54	-0.01526	0.059506	0.022519	-0.00769	0.057065	-0.03522	-0.1084
-58.44	-0.02503	0.059509	0.012753	-0.01746	0.057065	-0.02545	-0.11816
-58.34	-0.02502	0.059509	0.024475	-0.02722	0.066828	-0.04498	-0.1084
-58.24	-0.03284	0.049744	0.016663	-0.02527	0.047302	-0.0528	-0.11621
-58.14	0.00232	0.059506	0.031918	-0.00769	0.057065	-0.03522	-0.09864
-58.04	-0.00745	0.059506	0.022518	-0.00769	0.057064	-0.04303	-0.10059
-57.94	-0.01721	0.057556	0.020568	-0.0116	0.055114	-0.04498	-0.11035
-57.84	-0.00824	0.058716	0.011963	-0.01239	0.05432	-0.03796	-0.12286
-57.74	-0.0094	0.05365	0.012756	-0.01355	0.059021	-0.03326	-0.12207
-57.64	-0.01331	0.057554	0.020567	-0.00965	0.064879	-0.03443	-0.12012
-57.54	-0.01331	0.061462	0.01471	-0.00574	0.062927	-0.03522	-0.12207
-57.44	-0.00354	0.071228	0.024472	-0.00574	0.062924	-0.03522	-0.11621
-57.34	-0.00354	0.061462	0.018616	-0.0116	0.059018	-0.03522	-0.12598
-57.24	-0.01056	0.061462	0.00494	-0.0155	0.059021	-0.03522	-0.12598
-57.14	-0.01916	0.067323	0.00495	-0.00964	0.049257	-0.02936	-0.12012
-57.04	-0.01136	0.08099	0.00494	-0.00574	0.059017	-0.02546	-0.11231
-56.94	-0.01526	0.079041	-0.00287	-0.01355	0.050051	-0.02545	-0.12793
-56.84	-0.0094	0.094666	0.00885	-0.00183	0.051207	-0.01959	-0.11231
-56.74	-0.00549	0.082947	0.00299	-0.01355	0.057068	-0.02545	-0.11231
-56.64	0.000364	0.096617	0.018614	-0.00183	0.062926	-0.01569	-0.11035
-56.54	0.00427	0.0849	0.012756	-0.00183	0.060974	-0.01569	-0.10645
-56.44	-0.00159	0.090759	0.022519	-0.00574	0.066831	-0.01569	-0.09668
-56.34	-0.00549	0.0849	0.012756	-0.00574	0.057065	-0.03131	-0.1037
-56.24	-0.00549	0.077087	0.01471	-0.0155	0.057068	-0.03522	-0.11816
-56.14	-0.0055	0.084897	0.014707	-0.00574	0.066831	-0.02545	-0.1084
-56.04	-0.0055	0.080991	0.014707	-0.00574	0.057065	-0.03522	-0.1084
-55.94	-0.00549	0.071228	0.00494	-0.0155	0.057068	-0.03522	-0.1084
-55.84	-0.00549	0.080994	0.01471	-0.01276	0.066831	-0.03522	-0.09863
-55.74	-0.00549	0.071228	0.01471	-0.01746	0.060974	-0.03522	-0.10254
-55.64	-0.00549	0.075134	0.00885	-0.02332	0.051209	-0.03131	-0.10254
-55.54	0.000364	0.084898	0.018614	-0.01355	0.057066	-0.03131	-0.09863
-55.44	-0.00549	0.079041	0.022521	-0.0155	0.057067	-0.02545	-0.09863
-55.34	-0.00549	0.077881	0.012756	-0.02332	0.062928	-0.02936	-0.09863
-55.24	0.00427	0.088806	0.022522	-0.00964	0.07074	-0.01569	-0.08887
-55.14	0.01129	0.095824	0.02954	-0.000673	0.067992	-0.01453	-0.08771
-55.04	0.000363	0.084897	0.036191	0.00403	0.068784	-0.01374	-0.09668
-54.94	-0.00354	0.080994	0.026425	0.00403	0.062924	-0.0235	-0.10254
-54.84	-0.00354	0.080994	0.026428	-0.00574	0.059018	-0.0235	-0.10645
-54.74	-0.00354	0.080994	0.026428	-0.00574	0.060974	-0.0235	-0.10449
-54.64	-0.00549	0.079041	0.024475	-0.00769	0.059021	-0.02545	-0.11231
-54.54	0.00622	0.088805	0.030333	-0.00378	0.062926	-0.01569	-0.10645
-54.44	0.012083	0.094666	0.034239	-0.0116	0.064879	-0.01959	-0.11035
-54.34	0.015991	0.088806	0.034241	-0.00183	0.068784	-0.01569	-0.10645
-54.24	0.00623	0.090759	0.034241	0.00793	0.059021	-0.01373	-0.10645
-54.14	0.00622	0.090755	0.03033	0.00207	0.059016	-0.0235	-0.10645
-54.04	0.000365	0.080993	0.02838	-0.00183	0.05316	-0.0235	-0.11817
-53.94	-0.00354	0.090759	0.024472	0.00403	0.059018	-0.01373	-0.11035
-53.84	-0.00354	0.080994	0.030335	-0.00574	0.04925	-0.0235	-0.11035
-53.74	-0.01056	0.073975	0.017456	-0.01276	0.042236	-0.03052	-0.13104
-53.64	0.00738	0.086057	0.031492	-0.000674	0.056272	-0.0282	-0.11896
-53.54	-0.00159	0.079038	0.034238	-0.00769	0.049252	-0.02545	-0.11621
-53.44	0.00232	0.079041	0.024472	-0.00769	0.042233	-0.03522	-0.133
-53.34	-0.00354	0.069275	0.024475	-0.02332	0.037537	-0.03522	-0.1377
-53.24	0.00623	0.079041	0.034241	-0.0116	0.047302	-0.03522	-0.12793
-53.14	-0.01056	0.062254	0.017455	-0.01471	0.030516	-0.04224	-0.13184
-53.04	-0.00549	0.067321	0.012756	-0.01941	0.035583	-0.04694	-0.12793
-52.94	-0.00238	0.064575	0.019777	-0.01239	0.032838	-0.04968	-0.12677
-52.84	0.010132	0.075134	0.024475	0.00403	0.060181	-0.03522	-0.12012
-52.74	0.00623	0.077087	0.034241	0.00403	0.068787	-0.03522	-0.11621
-52.64	0.012082	0.080991	0.034238	0.00403	0.068784	-0.03522	-0.11621
-52.54	0.00622	0.071226	0.024473	-0.00574	0.059019	-0.04499	-0.12598
-52.44	0.00506	0.064209	0.017455	-0.01862	0.067626	-0.052	-0.133
-52.34	0.014038	0.066528	0.012756	-0.02136	0.066836	-0.0567	-0.14746
-52.24	0.011292	0.078247	0.031494	-0.01044	0.073853	-0.03796	-0.14044
-52.14	0.01483	0.075926	0.036986	-0.01276	0.071532	-0.052	-0.15253
-52.04	0.014038	0.071228	0.032288	-0.01746	0.066834	-0.0567	-0.15137
-51.94	0.014038	0.071228	0.038147	-0.01746	0.066834	-0.0567	-0.14746
-51.84	0.010132	0.071228	0.042053	0.00714	0.072691	-0.05084	-0.15723
-51.74	0.032776	0.094666	0.06665	0.011841	0.084412	-0.0282	-0.13965
-51.64	0.060904	0.125907	0.098685	0.027457	0.118765	-7e-05	-0.11231
-51.54	0.041376	0.100519	0.079157	0.00208	0.103937	-0.01374	-0.1377
-51.44	0.037474	0.080994	0.069395	-0.0116	0.088316	-0.02545	-0.15021
-51.34	0.039429	0.069275	0.051819	-0.00769	0.088315	-0.03131	-0.14551
-51.24	0.016785	0.048584	0.025269	-0.00183	0.07544	-0.03638	-0.15839
-51.14	-0.00432	0.013804	-0.0302	0.011058	0.052379	-0.03991	-0.18847
-51.04	-0.00469	0.00172	-0.05168	0.043091	0.059828	-0.02349	-0.2033
-50.94	-0.01604	-0.00494	-0.05559	0.069641	0.062148	-0.0274	-0.21271
-50.84	-0.03009	-0.00885	-0.06146	0.055603	0.046158	-0.05396	-0.22284
-50.74	-0.04065	-0.00885	-0.06537	0.029419	0.027771	-0.07819	-0.22052
-50.64	-0.04454	0.00874	-0.06066	-0.00493	0.030531	-0.09184	-0.21501
-50.54	-0.04455	0.027474	-0.05639	-0.04791	0.017221	-0.0899	-0.20098
-50.44	-0.04455	0.043884	-0.05365	-0.09167	0.012148	-0.09186	-0.18457
-50.34	-0.04456	0.051697	-0.0517	-0.19751	0.00122	-0.0899	-0.17676
-50.24	-0.04456	0.057556	-0.04974	-0.26355	0.00238	-0.13013	-0.1709
-50.14	-0.05627	0.067324	-0.04468	-0.26043	0.00745	-0.14734	-0.15411
-50.04	-0.08752	0.053652	-0.06262	-0.24402	-0.03393	-0.14264	-0.15723
-49.94	-0.10314	0.024353	-0.0927	-0.18817	-0.0562	-0.12506	-0.18964
-49.84	-0.06213	0.05365	-0.06342	-0.0788	-0.01013	-0.04187	-0.16504
-49.74	0.00153	0.092712	-0.03021	0.00793	0.041443	0.042114	-0.13184
-49.64	0.055041	0.130969	0.00414	0.055957	0.081653	0.08977	-0.10335
-49.54	0.056992	0.138413	0.011582	0.05365	0.087144	0.081956	-0.10567
-49.44	0.033557	0.118103	-0.00172	0.030579	0.081653	0.060486	-0.13849
-49.34	0.012878	0.098572	-0.02747	0.000916	0.071523	0.043701	-0.15839
-49.24	0.00543	0.0849	-0.04779	-0.00183	0.060974	0.024536	-0.16699
-49.14	0.00622	0.080988	-0.04975	0.00909	0.058222	0.019464	-0.14826
-49.04	0.012079	0.080987	-0.04468	0.019653	0.064874	0.015558	-0.12989
-48.94	0.014825	0.075134	-0.05091	0.016541	0.067621	0.00854	-0.12012
-48.84	0.00934	0.071228	-0.0556	0.011841	0.06097	-0.00201	-0.11621
-48.74	0.012085	0.065369	-0.0556	0.00598	0.057068	-0.00592	-0.11035
-48.64	0.010131	0.061461	-0.0556	0.00207	0.051207	-0.00592	-0.10645
-48.54	0.012085	0.061462	-0.04974	0.00909	0.044556	-0.00592	-0.10645
-48.44	0.015991	0.067322	-0.03998	0.013794	0.042236	-6.1e-05	-0.10059
-48.34	0.015991	0.071228	-0.03607	0.025513	0.044556	0.00385	-0.09082
-48.24	0.012085	0.071228	-0.02905	0.02356	0.049255	0.00385	-0.08691
-48.14	0.010132	0.065369	-0.03998	0.02356	0.043397	-0.00201	-0.08575
-48.04	0.012089	0.073185	-0.0263	0.035278	0.051213	0.00696	-0.08496
-47.94	0.025757	0.096619	0.00104	0.052856	0.068787	0.031189	-0.06152
-47.84	0.025757	0.100525	0.010803	0.058716	0.064879	0.046814	-0.05176
-47.74	0.019898	0.100525	0.020569	0.062622	0.068787	0.044861	-0.04785
-47.64	0.015989	0.107542	0.030333	0.06848	0.074644	0.044859	-0.04785
-47.54	0.01599	0.118102	0.035399	0.066528	0.072692	0.039	-0.05371
-47.44	0.012083	0.133728	0.042051	0.062622	0.068785	0.035095	-0.05762
-47.34	0.010132	0.1474	0.0401	0.056763	0.053158	0.029236	-0.0791
-47.24	-0.000793	0.150146	0.029175	0.036072	0.048096	0.02417	-0.09393
-47.14	-0.00549	0.155212	0.012756	0.031372	0.059021	0.02533	-0.09863
-47.04	-0.00549	0.1474	0.012756	0.031372	0.073853	0.040161	-0.08691
-46.94	-0.00549	0.1474	0.024475	0.038391	0.084412	0.05072	-0.07324
-46.84	0.000366	0.1474	0.038147	0.05481	0.094177	0.054627	-0.06348
-46.74	0.011292	0.1474	0.047913	0.068481	0.098084	0.048767	-0.05255
-46.64	0.021851	0.141541	0.063538	0.078247	0.080505	0.05072	-0.04199
-46.54	0.031616	0.137634	0.07135	0.088013	0.076599	0.060486	-0.03223
-46.44	0.04138	0.137634	0.078367	0.091919	0.076597	0.064392	-0.02246
-46.34	0.045288	0.125916	0.07721	0.091919	0.076599	0.058533	-0.02441
-46.24	0.049194	0.127869	0.083069	0.095825	0.086365	0.048767	-0.02441
-46.14	0.039426	0.127866	0.077207	0.086057	0.080502	0.038999	-0.03418
-46.04	0.03552	0.122006	0.067441	0.076294	0.070737	0.029233	-0.03809
-45.94	0.029662	0.112244	0.057677	0.066528	0.060973	0.013611	-0.04395
-45.84	0.025757	0.108337	0.053772	0.062622	0.057068	0.0058	-0.04785
-45.74	0.025757	0.108337	0.053772	0.058716	0.057068	0.0058	-0.04199
-45.64	0.019896	0.092711	0.047911	0.056762	0.051207	0.0058	-0.04395
-45.54	0.015991	0.088806	0.049866	0.052856	0.037537	0.0058	-0.04785
-45.44	0.015991	0.088806	0.053772	0.046997	0.037537	0.0058	-0.05371
-45.34	0.015991	0.088806	0.053772	0.043091	0.037537	0.011658	-0.06738
-45.24	0.015991	0.088806	0.053772	0.043091	0.037537	0.015564	-0.06152
-45.14	0.015991	0.088806	0.053772	0.043091	0.043396	0.0058	-0.05762
-45.04	0.010132	0.088806	0.053772	0.043091	0.047302	0.011658	-0.05762
-44.94	0.00623	0.088806	0.049866	0.039185	0.043396	0.0097	-0.05762
-44.84	0.00623	0.095825	0.053772	0.043091	0.047305	0.0058	-0.05762
-44.74	0.021851	0.110291	0.063538	0.052856	0.051209	0.015564	-0.04785
-44.64	0.014038	0.110291	0.063538	0.052856	0.043396	0.015564	-0.04785
-44.54	0.014038	0.093506	0.063538	0.046997	0.041443	0.015564	-0.05762
-44.44	0.014038	0.088806	0.053772	0.033325	0.037537	0.015564	-0.05762
-44.34	0.00818	0.088806	0.053772	0.033325	0.03754	0.0058	-0.05762
-44.24	0.014038	0.098572	0.063538	0.043091	0.047302	0.015564	-0.04785
-44.14	0.014038	0.098572	0.063538	0.043091	0.047302	0.021423	-0.04199
-44.04	0.014038	0.098572	0.057678	0.043091	0.047302	0.02533	-0.03809
-43.94	0.014038	0.098572	0.053772	0.04895	0.043396	0.02533	-0.03809
-43.84	0.014038	0.098572	0.059631	0.052856	0.047302	0.015564	-0.03809
-43.74	0.014038	0.098572	0.063538	0.043091	0.047302	0.015564	-0.04395
-43.64	0.014036	0.088804	0.05377	0.043089	0.047301	0.015562	-0.04785
-43.54	0.00818	0.082949	0.047914	0.037231	0.041445	0.00971	-0.05371
-43.44	0.014038	0.088806	0.053772	0.043091	0.047302	0.015564	-0.04199
-43.34	0.014038	0.088806	0.053772	0.043091	0.047302	0.021423	-0.03809
-43.24	0.014038	0.088806	0.053772	0.043091	0.037537	0.015564	-0.03809
-43.14	0.019899	0.094667	0.059633	0.048951	0.043397	0.021425	-0.03223
-43.04	0.023804	0.098572	0.053772	0.052856	0.047302	0.031189	-0.02246
-42.94	0.023804	0.098572	0.059631	0.059876	0.053162	0.035095	-0.01855
-42.84	0.023804	0.098572	0.063538	0.064575	0.057068	0.035095	-0.0127
-42.74	0.023804	0.098572	0.063538	0.064575	0.057068	0.035095	-0.01855
-42.64	0.029661	0.09857	0.069395	0.064573	0.057066	0.035093	-0.02442
-42.54	0.027712	0.092715	0.057681	0.052856	0.051211	0.029238	-0.03418
-42.44	0.035523	0.107544	0.065491	0.064575	0.06488	0.037048	-0.02637
-42.34	0.035523	0.112244	0.065491	0.064575	0.062927	0.02533	-0.02637
-42.24	0.035523	0.112244	0.07135	0.058716	0.049255	0.02533	-0.02637
-42.14	0.035523	0.102478	0.075256	0.05481	0.049255	0.031189	-0.0166
-42.04	0.035523	0.102478	0.065491	0.05481	0.055115	0.035095	-0.01074
-41.94	0.035523	0.102478	0.065491	0.060669	0.059021	0.035095	-0.00684
-41.84	0.035523	0.108337	0.07135	0.064575	0.059021	0.042114	-0.00684
-41.74	0.035523	0.112244	0.075256	0.064575	0.059021	0.046814	-0.00684
-41.64	0.035523	0.112244	0.075256	0.064575	0.059021	0.046814	-0.00684
-41.54	0.035523	0.112244	0.081116	0.064575	0.059021	0.046814	0.000183
-41.44	0.03552	0.118103	0.08502	0.064575	0.066038	0.052673	0.00488
-41.34	0.028503	0.11499	0.078003	0.063416	0.053954	0.049561	-0.00214
-41.24	0.029663	0.110291	0.063538	0.062622	0.049255	0.044861	0.00293
-41.14	0.033569	0.110291	0.070557	0.062622	0.049255	0.040955	0.00293
-41.04	0.033568	0.110289	0.075255	0.062622	0.055113	0.044859	0.00879
-40.94	0.027709	0.110291	0.069396	0.056763	0.05316	0.039002	0.00684
-40.84	0.023804	0.110291	0.07135	0.058716	0.049255	0.035095	0.00293
-40.74	0.029663	0.100525	0.075256	0.062622	0.055115	0.040955	0.00293
-40.64	0.043333	0.116148	0.08502	0.072386	0.068785	0.054625	0.018553
-40.54	0.037474	0.114196	0.079161	0.066528	0.062926	0.048766	0.00683
-40.44	0.033569	0.110291	0.065491	0.062622	0.06488	0.044861	0.00293
-40.34	0.033569	0.110291	0.065491	0.068481	0.068787	0.044861	0.00293
-40.24	0.040588	0.110291	0.065491	0.072388	0.068787	0.044861	0.00293
-40.14	0.039428	0.10443	0.05963	0.066527	0.05902	0.035094	-0.00293
-40.04	0.035523	0.100525	0.055725	0.062622	0.059021	0.035095	-0.00684
-39.94	0.035521	0.100525	0.055723	0.062622	0.059019	0.035095	-0.00684
-39.84	0.029663	0.094666	0.049866	0.056763	0.05316	0.029236	-0.0127
-39.74	0.031616	0.090759	0.055725	0.052856	0.049255	0.02533	-0.01074
-39.64	0.035525	0.090762	0.055728	0.052859	0.049258	0.031192	-0.00683
-39.54	0.035521	0.100523	0.065489	0.062622	0.064879	0.044859	0.00293
-39.44	0.035521	0.100525	0.05963	0.056763	0.062926	0.029236	0.00293
-39.34	0.035523	0.100525	0.055725	0.052856	0.059021	0.02533	0.00293
-39.24	0.035523	0.100525	0.055725	0.058716	0.059021	0.031189	0.00879
-39.14	0.035523	0.100525	0.055725	0.062622	0.06488	0.035095	0.012695
-39.04	0.035523	0.100525	0.061585	0.062622	0.068787	0.035095	0.018555
-38.94	0.035523	0.100525	0.065491	0.062622	0.074646	0.040955	0.022461
-38.84	0.035523	0.100525	0.065491	0.068481	0.078552	0.044861	0.022461
-38.74	0.035523	0.090759	0.065491	0.072388	0.078552	0.044861	0.018555
-38.64	0.041382	0.106384	0.07135	0.072388	0.084412	0.05072	0.022461
-38.54	0.045286	0.100523	0.075255	0.072388	0.088316	0.044859	0.022459
-38.44	0.039428	0.094666	0.069396	0.072388	0.089476	0.039002	0.023621
-38.34	0.025757	0.096619	0.07135	0.072388	0.090271	0.042114	0.024414
-38.24	0.031616	0.100525	0.075256	0.072388	0.090271	0.046814	0.024414
-38.14	0.035521	0.100523	0.075255	0.078245	0.096129	0.046812	0.030272
-38.04	0.029662	0.101683	0.06549	0.076294	0.094176	0.040953	0.028319
-37.94	0.031614	0.102478	0.065489	0.072388	0.096129	0.027283	0.014648
-37.84	0.029663	0.096619	0.059631	0.066528	0.082457	0.021423	0.00879
-37.74	0.025757	0.098572	0.061585	0.062622	0.078552	0.023377	0.00488
-37.64	0.03552	0.112242	0.075254	0.079405	0.094175	0.037046	0.020506
-37.54	0.034361	0.105223	0.068236	0.077087	0.091063	0.030028	0.017394
-37.44	0.033569	0.106384	0.063538	0.072388	0.086365	0.031189	0.012695
-37.34	0.033569	0.100525	0.063538	0.072388	0.086363	0.035095	0.018555
-37.24	0.02771	0.094666	0.057678	0.066528	0.080505	0.035095	0.00684
-37.14	0.0199	0.090762	0.053775	0.052859	0.082462	0.025333	0.00879
-37.04	0.033568	0.100523	0.069395	0.062622	0.096129	0.035093	0.022459
-36.94	0.021849	0.100525	0.067443	0.062622	0.086364	0.035095	0.022461
-36.84	0.019898	0.100525	0.063538	0.062622	0.086363	0.035095	0.022461
-36.74	0.017944	0.094666	0.057678	0.056763	0.080505	0.035095	0.012695
-36.64	0.014038	0.090759	0.060791	0.052856	0.082459	0.035095	0.012695
-36.54	0.014041	0.096622	0.053775	0.058716	0.086368	0.040958	0.012698
-36.44	0.029661	0.110291	0.063536	0.072388	0.096129	0.054627	0.02832
-36.34	0.02771	0.104431	0.063538	0.066528	0.096129	0.048767	0.026367
-36.24	0.023804	0.106384	0.063538	0.068481	0.09613	0.044861	0.010742
-36.14	0.023802	0.110289	0.063536	0.072386	0.103148	0.044859	0.01074
-36.04	0.024962	0.10443	0.063536	0.066528	0.101989	0.029235	0.011901
-35.94	0.025755	0.088806	0.063536	0.058716	0.088316	0.02533	0.012695
-35.84	0.019898	0.088806	0.057678	0.056763	0.092223	0.02533	0.00684
-35.74	0.021851	0.088806	0.053772	0.052856	0.084412	0.02533	0.00879
-35.64	0.035521	0.09857	0.069395	0.06262	0.098082	0.035093	0.022459
-35.54	0.029662	0.092711	0.067443	0.056763	0.092223	0.029235	0.00683
-35.44	0.031616	0.094666	0.063538	0.052856	0.088318	0.032349	0.00879
-35.34	0.035523	0.098572	0.063538	0.052856	0.088318	0.037048	0.012695
-35.24	0.035523	0.098572	0.063538	0.052856	0.094177	0.042908	0.018555
-35.14	0.03552	0.09857	0.063536	0.058714	0.098081	0.046812	0.022459
-35.04	0.028502	0.091551	0.056517	0.055603	0.091063	0.039794	0.015441
-34.94	0.023804	0.086853	0.047913	0.050903	0.086365	0.02533	0.00684
-34.84	0.023804	0.093872	0.051819	0.056763	0.092227	0.031189	0.010742
-34.74	0.033569	0.108337	0.061585	0.070435	0.105896	0.044861	0.026367
-34.64	0.039429	0.108337	0.067444	0.070435	0.111755	0.044861	0.030273
-34.54	0.043333	0.114195	0.071348	0.076294	0.11566	0.044859	0.020506
-34.44	0.037474	0.112244	0.06549	0.074341	0.109801	0.039002	0.014648
-34.34	0.039429	0.108337	0.067444	0.070435	0.111755	0.035095	0.010742
-34.24	0.043335	0.108337	0.07135	0.070435	0.105896	0.040955	0.016602
-34.14	0.037474	0.108336	0.06549	0.054808	0.100035	0.039	0.00488
-34.04	0.029663	0.108337	0.057678	0.057922	0.10199	0.035095	0.000977
-33.94	0.033569	0.114197	0.061585	0.062622	0.105896	0.040955	0.00684
-33.84	0.033569	0.108337	0.061585	0.062622	0.105898	0.044861	0.010742
-33.74	0.039429	0.114197	0.067444	0.068481	0.111755	0.039002	0.016602
-33.64	0.041382	0.110291	0.063538	0.064575	0.107849	0.040955	0.018555
-33.54	0.045286	0.110289	0.05377	0.064575	0.107847	0.044859	0.022459
-33.44	0.039428	0.110291	0.05493	0.058716	0.107848	0.039002	0.016602
-33.34	0.035523	0.110291	0.055725	0.05481	0.098084	0.040955	0.00995
-33.24	0.035523	0.110291	0.055725	0.060669	0.098084	0.044861	0.014648
-33.14	0.035521	0.10443	0.049865	0.058715	0.099242	0.04486	0.00879
-33.04	0.035523	0.100525	0.051819	0.05481	0.100037	0.044861	0.00488
-32.94	0.035523	0.106384	0.055725	0.05481	0.100037	0.044861	0.00488
-32.84	0.035523	0.110291	0.055725	0.060669	0.100035	0.044861	-0.00488
-32.74	0.029663	0.104431	0.055725	0.058716	0.100037	0.029236	-0.01074
-32.64	0.032776	0.100525	0.04596	0.05481	0.100037	0.02533	-0.01465
-32.54	0.037476	0.106384	0.04596	0.05481	0.090271	0.032349	-0.00879
-32.44	0.037477	0.110291	0.045961	0.060669	0.090272	0.037048	-0.00488
-32.34	0.041382	0.114197	0.049866	0.068481	0.100035	0.040955	-0.000977
-32.24	0.037476	0.110291	0.04596	0.064575	0.100037	0.037048	-0.00488
-32.14	0.037476	0.100525	0.04596	0.064575	0.100037	0.037048	-0.00488
-32.04	0.043333	0.106382	0.045957	0.070435	0.100034	0.042906	0.000974
-31.94	0.030455	0.103271	0.044798	0.067322	0.098876	0.039795	-0.00214
-31.84	0.025757	0.098572	0.044006	0.062622	0.098084	0.035095	-0.0166
-31.74	0.025757	0.098572	0.044006	0.062622	0.098084	0.035095	-0.0166
-31.64	0.025757	0.098572	0.044006	0.062622	0.094177	0.035095	-0.0166
-31.54	0.025757	0.104431	0.044006	0.062622	0.098084	0.02533	-0.0166
-31.44	0.025755	0.108337	0.034239	0.062622	0.098082	0.02533	-0.0166
-31.34	0.019898	0.092712	0.028381	0.056763	0.092223	0.02533	-0.02246
-31.24	0.021851	0.088806	0.024475	0.058716	0.088318	0.02533	-0.02051
-31.14	0.02576	0.088809	0.030338	0.062625	0.088321	0.025333	-0.0166
-31.04	0.035523	0.098572	0.044006	0.062622	0.098084	0.035095	-0.00684
-30.94	0.035521	0.098572	0.044005	0.062622	0.103941	0.035095	-0.00684
-30.84	0.029663	0.099731	0.038147	0.056763	0.101989	0.029236	-0.0127
-30.74	0.025757	0.100525	0.034241	0.052856	0.088318	0.02533	-0.0166
-30.64	0.025757	0.100525	0.034241	0.052856	0.088318	0.02533	-0.0166
-30.54	0.025757	0.100525	0.034241	0.052856	0.088318	0.02533	-0.0166
-30.44	0.025757	0.100525	0.034241	0.058716	0.088318	0.02533	-0.02051
-30.34	0.025757	0.106384	0.034241	0.062622	0.088316	0.015564	-0.0166
-30.24	0.019898	0.094666	0.028381	0.056763	0.082459	0.015564	-0.02246
-30.14	0.015991	0.090759	0.024475	0.052856	0.084412	0.015564	-0.02637
-30.04	0.021851	0.090759	0.024475	0.052856	0.088318	0.015564	-0.02051
-29.94	0.015991	0.090759	0.024475	0.052856	0.088318	0.015564	-0.0166
-29.84	0.015991	0.090759	0.024475	0.052856	0.088316	0.015564	-0.0166
-29.74	0.010132	0.0849	0.018616	0.046997	0.082459	0.0097	-0.02246
-29.64	0.00623	0.086853	0.01471	0.043091	0.078552	0.0058	-0.02637
-29.54	0.00623	0.090762	0.014713	0.043091	0.078555	0.0058	-0.02636
-29.44	0.015991	0.100525	0.034241	0.058716	0.088318	0.015564	-0.0166
-29.34	0.015991	0.100525	0.034241	0.062622	0.088318	0.015564	-0.0166
-29.24	0.015991	0.100525	0.0401	0.062622	0.076599	0.0058	-0.0166
-29.14	0.015989	0.100523	0.044005	0.06262	0.076597	0.0058	-0.0166
-29.04	0.010131	0.094664	0.038146	0.050903	0.070739	-6.22e-05	-0.02246
-28.94	0.00623	0.090759	0.034241	0.043091	0.066834	-0.00397	-0.02637
-28.84	0.00623	0.090759	0.024475	0.04895	0.066834	0.00189	-0.02637
-28.74	0.012085	0.096619	0.024475	0.046997	0.066834	0.0058	-0.02637
-28.64	0.015991	0.100525	0.024475	0.043091	0.066834	0.0058	-0.02637
-28.54	0.015989	0.100523	0.024473	0.043091	0.066832	0.0058	-0.02637
-28.44	0.00427	0.094666	0.018615	0.037231	0.060973	-6.1e-05	-0.03223
-28.34	0.00232	0.090759	0.01471	0.033325	0.047302	-0.00397	-0.03613
-28.24	0.00623	0.090759	0.024475	0.039185	0.047302	-0.00397	-0.03613
-28.14	0.00623	0.090762	0.014713	0.043094	0.047305	-0.01373	-0.03613
-28.04	0.010132	0.100525	0.024475	0.052856	0.057068	-0.00397	-0.02637
-27.94	0.00623	0.100525	0.024475	0.052856	0.057068	0.0058	-0.02637
-27.84	0.00623	0.100525	0.024475	0.052856	0.057068	0.0058	-0.02637
-27.74	0.00623	0.100525	0.024475	0.052856	0.057068	-0.00397	-0.02637
-27.64	0.00623	0.100525	0.024475	0.046997	0.057068	-0.00983	-0.03809
-27.54	0.00623	0.100525	0.024475	0.043091	0.057068	-0.01373	-0.03809
-27.44	0.00623	0.100525	0.024475	0.043091	0.057068	-0.01373	-0.03809
-27.34	0.00623	0.100525	0.024475	0.043091	0.057068	-0.01373	-0.03809
-27.24	0.00623	0.100525	0.024475	0.043091	0.051209	-0.01373	-0.03809
-27.14	0.00623	0.100525	0.018616	0.043091	0.047302	-0.01373	-0.03809
-27.04	0.00623	0.100525	0.01471	0.037231	0.047302	-0.01373	-0.03809
-26.94	0.00623	0.100525	0.01471	0.033325	0.047302	-0.01373	-0.03809
-26.84	0.015991	0.100525	0.01471	0.033325	0.047302	-0.01373	-0.03809
-26.74	0.015991	0.100525	0.01471	0.033325	0.047302	-0.01373	-0.04395
-26.64	0.015991	0.100525	0.01471	0.033325	0.047302	-0.01373	-0.04785
-26.54	0.015993	0.100527	0.014711	0.033325	0.047304	-0.01373	-0.04785
-26.44	0.021852	0.106384	0.014711	0.039185	0.047303	-0.00787	-0.05176
-26.34	0.025757	0.104431	0.01471	0.043091	0.047302	-0.01373	-0.05371
-26.24	0.019898	0.100525	0.01471	0.027466	0.047302	-0.01373	-0.05762
-26.14	0.015991	0.100525	0.01471	0.02356	0.047302	-0.01373	-0.05762
-26.04	0.015991	0.100525	0.01471	0.02356	0.031677	-0.01373	-0.05762
-25.94	0.015994	0.100525	0.014713	0.02356	0.027774	-0.01373	-0.05762
-25.84	0.025757	0.110291	0.024475	0.027466	0.037537	-0.00397	-0.04785
-25.74	0.019898	0.110291	0.024475	0.02356	0.031677	-0.00397	-0.03809
-25.64	0.021852	0.116151	0.030336	0.02942	0.033632	0.00189	-0.03223
-25.54	0.025757	0.110291	0.034241	0.033325	0.037537	-0.00397	-0.03809
-25.44	0.025757	0.110291	0.034241	0.033325	0.037537	-0.00397	-0.03809
-25.34	0.025757	0.110291	0.024475	0.033325	0.037537	-0.00397	-0.04395
-25.24	0.015991	0.110291	0.024475	0.033325	0.037537	-0.00397	-0.05762
-25.14	0.025757	0.110291	0.024475	0.0177	0.037537	-0.00983	-0.05762
-25.04	0.025755	0.110289	0.024473	0.013794	0.037535	-0.02545	-0.05762
-24.94	0.025756	0.104431	0.012755	0.00793	0.025817	-0.03131	-0.07324
-24.84	0.025757	0.090759	0.00494	0.00403	0.018008	-0.03522	-0.07715
-24.74	0.025757	0.100525	0.01471	0.013794	0.018005	-0.02545	-0.06738
-24.64	0.025757	0.100525	0.01471	0.00793	0.018005	-0.02545	-0.06738
-24.54	0.025757	0.100525	-0.000916	0.00403	0.018005	-0.02545	-0.06152
-24.44	0.025755	0.100525	-0.00482	0.00403	0.012144	-0.03522	-0.06738
-24.34	0.019898	0.088806	-0.01068	-0.00183	0.00238	-0.04108	-0.06738
-24.24	0.015991	0.080994	-0.01459	-0.0116	-0.00153	-0.04498	-0.06152
-24.14	0.015991	0.080994	-0.01459	-0.0155	-0.00153	-0.04498	-0.05762
-24.04	0.015994	0.080997	-0.01458	-0.02252	-0.00152	-0.04498	-0.05175
-23.94	0.025757	0.090759	-0.00482	-0.01746	0.00824	-0.04498	-0.03809
-23.84	0.025757	0.090759	-0.01068	-0.01746	0.00824	-0.05084	-0.04199
-23.74	0.010132	0.090759	-0.01459	-0.02332	0.00122	-0.04889	-0.03809
-23.64	0.00623	0.090759	-0.01459	-0.03699	-0.00348	-0.05475	-0.03809
-23.54	0.00623	0.090759	-0.02161	-0.03699	-0.00348	-0.06061	-0.03809
-23.44	0.00623	0.090759	-0.02631	-0.03699	-0.01324	-0.06451	-0.04785
-23.34	0.00623	0.075134	-0.02631	-0.03699	-0.01324	-0.06451	-0.04083
-23.24	0.00623	0.071228	-0.03802	-0.04871	-0.0191	-0.06451	-0.03613
-23.14	0.00623	0.071228	-0.04388	-0.04871	-0.02301	-0.08014	-0.03613
-23.04	0.00623	0.064209	-0.04779	-0.04871	-0.02301	-0.08405	-0.04315
-22.94	0.00623	0.059509	-0.04779	-0.04871	-0.02301	-0.08405	-0.0506
-22.84	0.00623	0.047791	-0.05756	-0.05847	-0.02301	-0.08405	-0.0459
-22.74	0.00623	0.041931	-0.05756	-0.05847	-0.02887	-0.09106	-0.0459
-22.64	0.00623	0.038027	-0.05755	-0.05847	-0.03277	-0.09576	-0.0459
-22.54	0.00623	0.034123	-0.05169	-0.05847	-0.02691	-0.09576	-0.04003
-22.44	0.015991	0.047791	-0.03802	-0.04871	-0.01324	-0.086	-0.02051
-22.34	0.015991	0.047791	-0.03802	-0.04871	-0.0191	-0.086	-0.0166
-22.24	0.014832	0.05365	-0.03802	-0.05261	-0.01715	-0.08014	-0.01074
-22.14	0.014038	0.057556	-0.03802	-0.05457	-0.0191	-0.07623	-0.0127
-22.04	0.014038	0.057556	-0.04388	-0.05847	-0.02301	-0.09186	-0.0166
-21.94	0.014038	0.057556	-0.04779	-0.05847	-0.02301	-0.09576	-0.0166
-21.84	0.00818	0.047791	-0.04779	-0.06433	-0.0191	-0.09576	-0.0166
-21.74	0.00427	0.041931	-0.05365	-0.06824	-0.02301	-0.10162	-0.02362
-21.64	0.00428	0.038029	-0.05755	-0.07409	-0.02301	-0.10553	-0.02832
-21.54	0.015991	0.049744	-0.0517	-0.06628	-0.01715	-0.09967	-0.0166
-21.44	0.010132	0.043884	-0.0556	-0.06628	-0.02106	-0.10358	-0.0166
-21.34	0.00623	0.039978	-0.0517	-0.07214	-0.02692	-0.10358	-0.02246
-21.24	0.00623	0.039978	-0.0556	-0.07605	-0.03082	-0.10944	-0.02637
-21.14	0.000368	0.03412	-0.0556	-0.07605	-0.03784	-0.10358	-0.03222
-21.04	0.00232	0.036073	-0.0556	-0.07605	-0.04254	-0.10358	-0.03027
-20.94	0.00623	0.034119	-0.06537	-0.07605	-0.04254	-0.10944	-0.02246
-20.84	0.000366	0.030212	-0.0556	-0.08307	-0.0484	-0.11334	-0.02637
-20.74	-0.00354	0.030212	-0.06262	-0.08777	-0.05817	-0.11334	-0.03223
-20.64	-0.00354	0.030214	-0.06146	-0.08777	-0.05621	-0.1145	-0.03027
-20.54	-0.00354	0.030212	-0.06342	-0.09363	-0.0484	-0.1153	-0.03223
-20.44	-0.0094	0.024353	-0.06732	-0.09753	-0.05231	-0.12116	-0.03613
-20.34	-0.00745	0.026306	-0.06732	-0.09753	-0.05231	-0.1192	-0.03613
-20.24	-0.0094	0.024353	-0.06732	-0.09753	-0.05231	-0.11139	-0.04199
-20.14	0.00232	0.026307	-0.06732	-0.09753	-0.05231	-0.11529	-0.04004
-20.04	0.00623	0.023193	-0.06732	-0.09753	-0.05817	-0.1153	-0.04315
-19.94	-0.000791	0.018494	-0.06146	-0.10339	-0.05231	-0.12116	-0.04785
-19.84	0.00153	0.019653	-0.06421	-0.10614	-0.05231	-0.11804	-0.04669
-19.74	0.000366	0.020447	-0.06342	-0.09558	-0.05231	-0.1192	-0.03613
-19.64	-0.00354	0.024355	-0.06927	-0.10144	-0.05816	-0.12311	-0.04199
-19.54	-0.00354	0.020448	-0.06732	-0.10535	-0.06207	-0.12311	-0.0459
-19.44	0.00623	0.020447	-0.06927	-0.10535	-0.06207	-0.12311	-0.0459
-19.34	0.00623	0.020447	-0.07434	-0.09949	-0.06208	-0.11334	-0.0459
-19.24	-0.00549	0.00287	-0.08685	-0.11432	-0.07965	-0.12506	-0.05762
-19.14	-0.00549	0.00482	-0.08685	-0.11902	-0.0777	-0.12622	-0.05176
-19.04	-0.01135	0.00287	-0.07709	-0.11902	-0.06988	-0.12701	-0.05371
-18.94	-0.0094	0.00482	-0.07709	-0.10925	-0.07379	-0.12701	-0.04199
-18.84	-0.01135	0.00287	-0.08295	-0.11511	-0.07379	-0.12701	-0.03809
-18.74	-0.0094	-0.0022	-0.08099	-0.11316	-0.07379	-0.12701	-0.03809
-18.64	-0.01135	0.00678	-0.08295	-0.11511	-0.07965	-0.12701	-0.03808
-18.54	-0.01526	0.00678	-0.07708	-0.11902	-0.07769	-0.12701	-0.03808
-18.44	-0.0094	0.00677	-0.07123	-0.10144	-0.06323	-0.11139	-0.03223
-18.34	-0.00275	0.00677	-0.07318	-0.10339	-0.06988	-0.11334	-0.03418
-18.24	-0.00629	0.00793	-0.07593	-0.10028	-0.06677	-0.11023	-0.03107
-18.14	-0.01526	-0.0069	-0.0849	-0.1112	-0.0777	-0.12115	-0.04315
-18.04	-0.01526	-0.00494	-0.0849	-0.10925	-0.07574	-0.1192	-0.04199
-17.94	-0.02112	-0.0069	-0.07513	-0.11237	-0.0777	-0.12116	-0.04395
-17.84	-0.01917	-0.00494	-0.07629	-0.11707	-0.07184	-0.1192	-0.03223
-17.74	-0.01526	-0.00104	-0.07123	-0.10144	-0.06598	-0.1153	-0.02246
-17.64	-0.01526	-0.0069	-0.07318	-0.10339	-0.06793	-0.11139	-0.02441
-17.54	-0.01526	-0.01196	-0.07709	-0.10144	-0.05621	-0.10944	-0.02832
-17.44	-0.01526	-0.01276	-0.06732	-0.10339	-0.05817	-0.10553	-0.02832
-17.34	-0.02502	-0.01666	-0.07709	-0.11121	-0.06598	-0.11646	-0.03809
-17.24	-0.01526	-0.01862	-0.08295	-0.11316	-0.06793	-0.11725	-0.03809
-17.14	-0.01526	-0.00494	-0.08099	-0.11121	-0.06598	-0.11725	-0.02832
-17.04	-0.01526	-0.0069	-0.08295	-0.11316	-0.05933	-0.11725	-0.02832
-16.94	-0.02228	-0.01666	-0.09271	-0.11707	-0.06402	-0.11725	-0.02832
-16.84	-0.02112	-0.01471	-0.08099	-0.11707	-0.06403	-0.11725	-0.02832
-16.74	-0.02582	-0.01941	-0.08569	-0.11591	-0.07263	-0.12	-0.03693
-16.64	-0.02502	-0.02447	-0.0849	-0.11511	-0.07184	-0.12115	-0.03338
-16.54	-0.02502	-0.02252	-0.08606	-0.11627	-0.07184	-0.10748	-0.03223
-16.44	-0.02502	-0.02448	-0.09271	-0.11707	-0.0777	-0.10944	-0.03418
-16.34	-0.01526	-0.02838	-0.08099	-0.11707	-0.06598	-0.10748	-0.03809
-16.24	-0.01526	-0.02838	-0.07709	-0.11707	-0.06793	-0.10944	-0.03418
-16.14	-0.02502	-0.03814	-0.08685	-0.11706	-0.07574	-0.11725	-0.04785
-16.04	-0.01916	-0.03229	-0.08685	-0.11121	-0.07184	-0.11334	-0.04785
-15.94	-0.02112	-0.0354	-0.08685	-0.1073	-0.07184	-0.11334	-0.05957
-15.84	-0.01917	-0.02448	-0.08685	-0.1073	-0.07184	-0.10358	-0.06854
-15.74	-0.02112	-0.02643	-0.07709	-0.09753	-0.06207	-0.10358	-0.06348
-15.64	-0.01917	-0.02448	-0.07709	-0.09754	-0.05622	-0.10474	-0.06738
-15.54	-0.02502	-0.03619	-0.08685	-0.1073	-0.06909	-0.11529	-0.07324
-15.44	-0.02502	-0.03424	-0.08685	-0.1073	-0.06793	-0.09967	-0.07715
-15.34	-0.02228	-0.03619	-0.09271	-0.1073	-0.06988	-0.10162	-0.07324
-15.24	-0.02112	-0.0401	-0.07904	-0.09753	-0.06793	-0.10553	-0.07715
-15.14	-0.02307	-0.0401	-0.08215	-0.10339	-0.06012	-0.09576	-0.07324
-15.04	-0.03283	-0.03619	-0.09271	-0.1073	-0.06988	-0.10162	-0.07324
-14.94	-0.03558	-0.03308	-0.0896	-0.10614	-0.06677	-0.10437	-0.07715
-14.84	-0.03479	-0.02838	-0.0849	-0.08972	-0.06207	-0.08795	-0.06738
-14.74	-0.03479	-0.02838	-0.07513	-0.08698	-0.05621	-0.08405	-0.06738
-14.64	-0.02502	-0.02954	-0.06927	-0.07214	-0.04254	-0.06842	-0.05176
-14.54	-0.03479	-0.0401	-0.07513	-0.078	-0.05231	-0.07428	-0.05762
-14.44	-0.04065	-0.0401	-0.07123	-0.078	-0.05231	-0.07428	-0.06348
-14.34	-0.0387	-0.0401	-0.07513	-0.06628	-0.04059	-0.07428	-0.05762
-14.24	-0.03595	-0.03033	-0.05951	-0.06042	-0.03473	-0.05865	-0.05176
-14.14	-0.03674	-0.03033	-0.0556	-0.05652	-0.03082	-0.05591	-0.04785
-14.04	-0.04535	-0.03308	-0.04858	-0.05927	-0.0238	-0.05945	-0.04669
-13.94	-0.03284	-0.02448	-0.04974	-0.0448	-0.02612	-0.04498	-0.0459
-13.84	-0.03284	-0.02838	-0.04779	-0.03894	-0.02496	-0.04498	-0.04706
-13.74	-0.0426	-0.03229	-0.04504	-0.0448	-0.02106	-0.04889	-0.0459
-13.64	-0.03284	-0.03424	-0.04584	-0.0448	-0.02106	-0.05084	-0.05176
-13.54	-0.02697	-0.02252	-0.03998	-0.03894	-0.02105	-0.03717	-0.04004
-13.44	-0.02307	-0.01978	-0.02631	-0.02527	-0.01129	-0.03326	-0.02637
-13.34	-0.02893	-0.02643	-0.03217	-0.03113	-0.01715	-0.02936	-0.03223
-13.24	-0.02112	-0.02252	-0.02826	-0.03308	-0.0191	-0.03131	-0.02441
-13.14	-0.01917	-0.01276	-0.02826	-0.02722	-0.01715	-0.01959	-0.02246
-13.04	-0.02502	-0.02252	-0.02826	-0.04401	-0.0191	-0.03131	-0.02441
-12.94	-0.01526	-0.02252	-0.02826	-0.04871	-0.01715	-0.02936	-0.02246
-12.84	-0.01526	-0.02252	-0.03412	-0.0448	-0.0191	-0.02155	-0.01465
-12.74	-0.00824	-0.0155	-0.02124	-0.03192	-0.00623	-0.01843	-0.01154
-12.64	-0.01056	-0.01666	-0.0224	-0.03308	-0.00739	-0.01373	-0.00684
-12.54	-0.00549	-0.0108	-0.03216	-0.02722	-0.01831	-0.00982	-0.00683
-12.44	0.000364	-0.0108	-0.02435	-0.02722	-0.00739	-0.00787	0.00879
-12.34	-0.00549	-0.02057	-0.03412	-0.02722	-0.01324	-0.01373	-0.00293
-12.24	-0.01135	-0.02643	-0.03137	-0.03308	-0.0191	-0.01373	-0.00684
-12.14	-0.0094	-0.01861	-0.03021	-0.01941	-0.00738	0.00189	-0.000975
-12.04	0.00427	-0.01861	-0.0224	-0.0155	-0.00934	0.0058	0.00293
-11.94	0.00428	-0.01862	-0.02044	-0.0155	0.00238	0.0058	0.018555
-11.84	0.010132	-0.00299	-0.00677	-0.00964	0.012144	0.011658	0.021301
-11.74	0.00427	-0.01471	-0.01654	-0.0155	0.00629	0.0058	0.010742
-11.64	0.00427	-0.00299	-0.000914	0.000123	0.00629	0.011659	0.028322
-11.54	0.014037	0.000914	0.00299	0.00403	0.00629	0.015563	0.032225
-11.44	0.010133	-0.00299	-0.00677	0.000122	0.00238	0.021423	0.02832
-11.34	0.00818	0.00366	-0.00677	0.00403	0.00629	0.018311	0.026367
-11.24	0.019898	0.00482	-0.000916	0.019653	0.012146	0.01947	0.02832
-11.14	0.00818	-0.00104	0.00299	0.013796	0.012148	0.013613	0.022463
-11.04	0.01013	0.00482	0.00885	0.019653	0.014097	0.019468	0.032225
-10.94	0.00427	-0.00104	0.00299	0.0177	0.00824	0.013611	0.022461
-10.84	0.010132	-0.00104	0.00299	0.013794	0.00824	0.017517	0.016602
-10.74	0.00623	0.00873	0.012756	0.013794	0.00238	0.013611	0.012695
-10.64	0.00623	0.00287	0.0069	0.00678	0.00824	0.013613	0.012698
-10.54	0.00739	0.00598	0.010011	0.01886	0.01526	0.020631	0.029481
-10.44	0.00818	0.010681	0.01471	0.02356	0.014099	0.01947	0.02832
-10.34	0.017944	0.020447	0.024475	0.02356	0.010193	0.015564	0.024414
-10.24	0.017944	0.014587	0.024475	0.02356	0.010193	0.015564	0.024414
-10.14	0.00116	0.000916	0.01471	0.0177	0.010193	0.015564	0.00879
-10.04	-0.00354	0.000917	0.00885	0.013794	0.010195	0.015566	0.01465
-9.93997	0.00232	0.00677	0.010801	0.019653	0.010191	0.015564	0.020508
-9.84	0.00427	-0.00104	0.01471	0.011841	-0.00153	0.00385	0.012695
-9.73999	0.00427	0.00287	0.01471	0.00598	-0.00153	0.00385	0.00684
-9.63998	0.00427	0.00482	0.014711	0.017701	0.00433	0.00971	0.00879
-9.53998	0.00427	0.00873	0.01471	0.021606	0.010986	0.013611	0.012695
-9.43997	0.014038	0.00873	0.01471	0.021606	0.00629	0.013611	0.012695
-9.34	0.014038	0.00873	0.01471	0.015747	0.00629	0.00775	0.022461
-9.23999	0.00427	0.00482	0.020569	0.00793	0.00238	-6.1e-05	0.012695
-9.13998	0.00427	0.012634	0.018616	0.021606	0.00629	0.00385	0.012695
-9.03998	0.00427	0.00873	0.01471	0.021606	0.000427	0.015564	0.012695
-8.93997	0.00818	0.00873	0.014711	0.015747	0.00629	0.0097	0.016602
-8.84	0.010132	0.00873	0.01355	0.0177	0.012147	0.011658	0.018555
-8.73999	0.014038	0.00873	0.022522	0.021606	0.016052	0.015564	0.022461
-8.63998	-0.00159	-0.00104	0.012758	0.021608	0.000429	0.0058	0.00568
-8.53998	0.000367	0.010682	0.018617	0.021606	0.00238	0.0058	0.00684
-8.43997	0.014038	0.010681	0.022522	0.021606	0.00629	0.015564	0.010742
-8.34	0.014038	0.010681	0.016663	0.021606	0.010192	0.015564	0.014648
-8.23999	0.010132	0.00677	0.018616	0.0177	0.00238	0.011658	0.00684
-8.13998	0.00818	0.00482	0.022522	0.015747	0.00629	0.015564	0.010742
-8.03998	0.00427	0.000916	0.022522	0.02356	0.00629	0.015564	0.00488
-7.93997	0.01404	0.010681	0.032289	0.02356	0.010195	0.01947	0.000977
-7.84	0.014038	0.016541	0.032288	0.029419	0.012144	0.021423	0.00684
-7.73999	0.00427	0.010681	0.022522	0.0177	0.00629	0.015564	0.00488
-7.63998	-0.00158	0.00366	0.022524	0.013796	0.000429	0.00855	0.000979
-7.53998	0.00153	0.00598	0.023683	0.030579	0.013307	0.010866	0.008
-7.43997	0.000366	0.020447	0.024475	0.029419	0.012146	0.015564	0.00684
-7.34	0.00623	0.014587	0.034241	0.025513	0.00824	0.015564	0.00293
-7.23999	0.012085	0.016541	0.034241	0.031372	0.014099	0.031189	0.014648
-7.13998	0.00897	0.014589	0.034243	0.028261	0.012148	0.029238	0.01465
-7.03998	0.010133	0.016542	0.040101	0.029419	0.0141	0.03119	0.020509
-6.93997	0.01404	0.020447	0.038149	0.033325	0.012148	0.029236	0.018555
-6.84	0.014038	0.026306	0.0401	0.033325	0.0141	0.031189	0.020508
-6.73999	0.00818	0.024353	0.038147	0.033325	0.018005	0.029236	0.024414
-6.63998	0.00427	0.020449	0.034243	0.033327	0.018007	0.025331	0.018557
-6.53998	0.019899	0.020448	0.034242	0.039185	0.016847	0.03119	0.020509
-6.43997	0.017946	0.020447	0.034243	0.037231	0.016054	0.029236	0.017395
-6.34	0.019898	0.026306	0.0401	0.039185	0.021913	0.031189	0.018555
-6.23999	0.017944	0.024353	0.038147	0.043091	0.031677	0.035095	0.022461
-6.13998	0.025757	0.020447	0.034241	0.037231	0.027771	0.039002	0.022461
-6.03998	0.025757	0.020447	0.034241	0.033325	0.027771	0.02533	0.022461
-5.93997	0.019898	0.020447	0.034241	0.033325	0.027771	0.02533	0.016602
-5.84	0.015991	0.020447	0.034241	0.033325	0.027773	0.035095	0.012695
-5.73999	0.021851	0.026306	0.042847	0.039185	0.027771	0.040955	0.018555
-5.63998	0.015991	0.030212	0.032288	0.027466	0.018005	0.035095	0.012695
-5.53998	0.019898	0.024353	0.032288	0.033325	0.027771	0.035095	0.012695
-5.43997	0.015993	0.026306	0.032289	0.033325	0.027773	0.029236	0.00684
-5.34	0.021851	0.036072	0.038147	0.039185	0.027772	0.031189	0.00879
-5.23999	0.025757	0.034119	0.042053	0.043091	0.027771	0.035095	0.00684
-5.13998	0.025757	0.030212	0.036194	0.043091	0.027771	0.029236	0.00293
-5.03998	0.025757	0.030212	0.042053	0.037231	0.021912	0.02533	0.00293
-4.93997	0.019898	0.030212	0.042053	0.033325	0.018005	0.02533	0.00293
-4.84	0.025757	0.030212	0.042053	0.033325	0.018002	0.02533	0.012695
-4.73999	0.015991	0.020447	0.032288	0.02356	0.00824	0.015564	0.00293
-4.63998	0.015993	0.020449	0.03229	0.023562	0.00824	0.00855	-0.00293
-4.53998	0.023012	0.027467	0.039308	0.030579	0.0094	0.020631	0.000185
-4.43997	0.030457	0.041931	0.044006	0.035278	0.010193	0.02533	-0.000977
-4.34	0.025757	0.041931	0.038147	0.029419	0.00434	0.02533	-0.00488
-4.23999	0.025757	0.047791	0.0401	0.041138	0.016052	0.02533	-0.00488
-4.13998	0.025756	0.045836	0.044005	0.039183	0.014098	0.025328	-0.00488
-4.03998	0.021852	0.031007	0.034242	0.031372	0.00629	0.015565	-0.01465
-3.93997	0.019899	0.030212	0.034243	0.028259	0.000429	0.015564	-0.01465
-3.84	0.031616	0.030212	0.0401	0.029419	-0.000729	0.015564	-0.01581
-3.73999	0.035523	0.036072	0.044006	0.043091	0.00433	0.021423	-0.01074
-3.63998	0.017946	0.022402	0.02643	0.031374	0.00629	0.00775	-0.01855
-3.53998	0.019899	0.024354	0.028383	0.031372	-0.00348	0.00971	-0.01855
-3.43997	0.017946	0.0224	0.02643	0.025513	0.00629	0.00775	-0.01855
-3.34	0.023804	0.018494	0.022522	0.027466	0.00629	0.013611	-0.01855
-3.23999	0.023804	0.024353	0.033081	0.031372	0.012146	0.01947	-0.01855
-3.13998	0.029666	0.028263	0.03815	0.031375	0.025821	0.02338	-0.01269
-3.03998	0.03357	0.029419	0.037354	0.032532	0.026978	0.024536	-0.00763
-2.93997	0.023807	0.020447	0.012759	0.033325	0.018008	0.014404	-0.0166
-2.84	0.033569	0.030212	0.0069	0.032166	0.02387	0.013611	-0.01074
-2.73999	0.033569	0.025147	0.020569	0.037231	0.03363	0.02533	-0.000977
-2.63998	0.033574	0.03803	0.017461	0.031377	0.037541	0.042913	0.00293
-2.53998	0.033576	0.028266	0.012763	0.046997	0.052008	0.042914	0.018561
-2.43997	0.040596	0.045044	0.013924	0.052063	0.052376	0.049927	0.02832
-2.34	0.044128	0.055603	0.01471	0.064575	0.068798	0.060486	0.038086
-2.23999	0.050354	0.071228	0.033447	0.085266	0.095337	0.076111	0.054871
-2.13998	0.055057	0.067325	0.054568	0.086856	0.101993	0.078067	0.05762
-2.03998	0.060916	0.059512	0.053775	0.082153	0.092227	0.085879	0.053714
-1.93997	0.064819	0.059509	0.06549	0.082153	0.088317	0.068298	0.052551
-1.84	0.05896	0.05365	0.061585	0.076294	0.082462	0.058533	0.036133
-1.73999	0.070679	0.059509	0.059631	0.093872	0.087158	0.070252	0.041992
-1.63998	0.092169	0.077093	0.081121	0.109502	0.101202	0.081976	0.04981
-1.53998	0.092961	0.090763	0.08112	0.127075	0.116459	0.095646	0.055668
-1.43997	0.099186	0.102478	0.090092	0.115356	0.112919	0.111267	0.055664
-1.34	0.08905	0.094666	0.078003	0.091919	0.117627	0.099548	0.055664
-1.23999	0.107788	0.113037	0.081116	0.099731	0.13324	0.103455	0.045898
-1.13998	0.119524	0.125933	0.07332	0.092729	0.154741	0.12105	0.061541
-1.03998	0.140215	0.134905	0.084246	0.096985	0.156695	0.141741	0.06856
-0.93997	0.147665	0.1474	0.097555	0.0849	0.17037	0.153076	0.079895
-0.84	0.161682	0.157166	0.119385	0.098938	0.187953	0.141724	0.109558
-0.73999	0.195679	0.188416	0.149475	0.103638	0.197693	0.160095	0.12793
-0.63998	0.153528	0.122827	0.14248	0.096643	0.207483	0.170678	0.124048
-0.53998	0.157804	0.152494	0.157316	0.105591	0.248502	0.193326	0.17288
-0.43997	0.211311	0.198181	0.217841	0.197388	0.25434	0.215942	0.209961
-0.34	0.124207	0.148193	0.237366	0.181763	0.211382	0.223389	0.231445
-0.23999	0.166016	0.172424	0.103821	0.078247	0.19812	0.149963	0.188477
-0.13998	0.03675	-0.00689	0.044013	0.097419	0.123114	0.188666	0.192389
-0.03998	-0.02179	0.013554	0.049992	0.118103	0.115788	0.198918	0.182744
0.060028	4.59549	4.77594	-1.81985	-1.8526	3.95725	1.33392	-1.93103
0.160004	7.27148	4.50562	-3.91925	-3.96552	2.47083	0.00305	2.24982
0.26001	4.11053	-1.75177	-6.1958	-4.7569	-3.3277	0.457764	6.69788
0.360016	2.40397	-6.03378	-5.00045	-4.5408	-4.49166	0.236731	7.71006
0.460022	1.74012	-5.79956	-4.36077	-3.74164	-3.27227	0.842838	6.23255
0.560028	2.0058	-4.77368	-2.93963	-1.60107	-0.82971	3.97882	8.61389
0.660004	1.93396	-4.03467	-1.4267	1.18054	2.36088	8.74213	14.8845
0.76001	2.15582	-2.98273	0.508057	5.01105	7.51135	17.3307	27.4896
0.860016	2.45036	-1.64009	3.02757	9.1079	14.5074	27.9999	44.8255
0.960022	2.84459	-0.02162	5.57927	13.2885	21.8009	39.411	62.2558
1.06003	3.66022	1.47906	8.14954	17.3349	29.1658	50.3788	78.015
1.16	4.20856	2.85052	9.9444	20.6017	34.8024	59.1898	90.2443
1.26001	4.52576	4.10291	11.437	23.0908	39.3766	65.7421	99.5127
1.36002	4.76103	5.07017	12.7532	25.0268	42.8049	70.6536	106.489
1.46002	4.93062	5.76284	13.7215	26.4634	45.1991	74.2075	111.198
1.56003	5.19977	6.28339	14.6758	27.6396	47.1338	76.9199	114.772
1.66	5.24725	6.70172	15.0936	28.3888	48.4354	78.6793	117.073
1.76001	5.28125	7.10016	15.5795	29.1556	49.8344	80.4394	119.036
1.86002	5.64905	7.74219	16.2098	30.0266	50.7784	81.7607	120.956
1.96002	5.80217	8.07109	16.5997	30.4149	51.553	82.7783	122.411
2.06003	5.88192	8.25916	16.8271	30.9814	52.4328	83.798	123.642
2.16	5.83276	8.61456	17.235	31.4388	53.0495	84.8132	124.765
2.26001	5.78668	8.72278	17.4522	31.8728	53.7895	85.5839	125.837
2.36002	5.74524	8.91607	17.658	32.1161	54.2046	86.2456	126.823
2.46002	5.89286	9.15281	17.8822	32.4532	54.9117	87.1639	127.837
2.56003	5.90807	9.38605	18.0529	32.8427	55.3316	87.864	128.668
2.66	5.9679	9.53839	18.2991	33.1954	55.7878	88.3854	129.462
2.76001	6.02338	9.74933	18.4534	33.4591	56.2664	88.9832	130.298
2.86002	6.07997	9.82155	18.6506	33.7696	56.6875	89.6171	131.059
2.96002	6.12222	9.87625	18.8307	33.972	57.0676	90.2452	131.78
3.06003	6.18162	10.0377	19.0588	34.254	57.4922	90.8613	132.484
3.16	6.26208	10.145	19.2096	34.472	57.9602	91.3608	133.246
3.26001	6.33905	10.3482	19.392	34.7767	58.3594	91.9073	133.992
3.36002	6.42496	10.5087	19.5494	34.9798	58.7262	92.4831	134.694
3.46002	6.45816	10.5982	19.7311	35.1997	58.9883	93.0003	135.333
3.56003	6.45506	10.7006	19.8471	35.3927	59.2825	93.4906	135.914
3.66	6.49921	10.8162	19.9955	35.5513	59.5766	93.9167	136.456
3.76001	6.50897	10.8806	20.0866	35.7524	59.8735	94.3863	137.055
3.86002	6.54137	10.9333	20.194	35.9224	60.1266	94.7761	137.697
3.96002	6.57616	10.9681	20.3003	36.1224	60.4731	95.1753	138.187
4.06003	6.62536	11.0076	20.4061	36.2817	60.7516	95.5535	138.666
4.16	6.69727	11.1033	20.5015	36.4251	61.0676	95.9879	139.168
4.26001	6.72302	11.1521	20.5866	36.5798	61.2692	96.3378	139.644
4.36002	6.76757	11.2251	20.6862	36.7544	61.5043	96.7046	140.098
4.46002	6.79919	11.283	20.7507	36.8735	61.7352	97.0507	140.589
4.56003	6.85076	11.3826	20.8561	37.0513	61.9848	97.4207	141.065
4.66	6.86169	11.447	20.9597	37.1912	62.2184	97.8144	141.569
4.76001	6.89453	11.5154	21.0436	37.3482	62.4664	98.1453	142.037
4.86002	6.9281	11.5798	21.1464	37.4783	62.6988	98.5058	142.447
4.96002	6.96991	11.6599	21.2409	37.6295	62.9313	98.8281	142.931
5.06003	6.9945	11.7263	21.3397	37.7888	63.1609	99.162	143.331
5.16	7.01758	11.7966	21.4304	37.9127	63.3871	99.4999	143.733
5.26001	7.04529	11.8337	21.5038	38.0349	63.6082	99.8359	144.135
5.36002	7.06951	11.8669	21.5737	38.1627	63.818	100.139	144.549
5.46002	7.09686	11.9205	21.6393	38.2916	64.025	100.42	144.922
5.56003	7.12146	11.9775	21.7147	38.408	64.2254	100.728	145.328
5.66	7.1449	12.033	21.7979	38.5302	64.4454	101.021	145.687
5.76001	7.18085	12.074	21.9089	38.6568	64.6578	101.318	146.084
5.86002	7.19452	12.1119	21.985	38.7525	64.8395	101.605	146.452
5.96002	7.22381	12.1611	22.0663	38.8669	65.0411	101.909	146.786
6.06003	7.24335	12.199	22.1315	38.9744	65.2379	102.189	147.16
6.16	7.26404	12.2576	22.1971	39.0955	65.4363	102.495	147.524
6.26001	7.29529	12.29	22.2694	39.2029	65.6133	102.767	147.865
6.36002	7.31561	12.3384	22.3366	39.322	65.8141	103.029	148.217
6.46002	7.33435	12.3661	22.4073	39.4197	65.9922	103.301	148.55
6.56003	7.36249	12.408	22.4636	39.5408	66.1747	103.572	148.883
6.66	7.37811	12.44	22.5358	39.6334	66.3571	103.823	149.201
6.76001	7.38513	12.4677	22.5819	39.7275	66.5137	104.089	149.526
6.86002	7.41247	12.5146	22.6444	39.8376	66.6895	104.348	149.835
6.96002	7.42694	12.5377	22.6882	39.9451	66.8668	104.62	150.121
7.06003	7.45154	12.5673	22.7432	40.0466	67.0391	104.864	150.425
7.16	7.4668	12.6052	22.8093	40.1482	67.2059	105.109	150.704
7.26001	7.48474	12.6287	22.8534	40.2431	67.3712	105.334	150.981
7.36002	7.49334	12.6658	22.9128	40.3521	67.5477	105.573	151.28
7.46002	7.51208	12.6884	22.9737	40.4267	67.713	105.801	151.558
7.56003	7.5246	12.7146	23.0241	40.5064	67.8817	106.005	151.831
7.66	7.54138	12.74	23.0839	40.5927	68.043	106.223	152.119
7.76001	7.56171	12.7791	23.1307	40.6892	68.1813	106.431	152.398
7.86002	7.56872	12.8017	23.1718	40.7822	68.3145	106.623	152.662
7.96002	7.5871	12.8209	23.2155	40.8795	68.4649	106.821	152.921
8.06003	7.60388	12.8564	23.2733	40.9775	68.6317	107.005	153.194
8.16	7.60663	12.8845	23.3241	41.0603	68.7891	107.181	153.464
8.26001	7.61755	12.9041	23.3593	41.1494	68.9337	107.369	153.722
8.36002	7.63593	12.9443	23.41	41.2568	69.086	107.557	153.992
8.46002	7.66131	12.9802	23.4667	41.3443	69.2196	107.754	154.255
8.56003	7.67029	12.999	23.5038	41.4286	69.3575	107.942	154.487
8.66	7.67499	13.0142	23.5436	41.4998	69.4805	108.13	154.728
8.76001	7.69958	13.0439	23.5948	41.5849	69.6505	108.338	154.988
8.86002	7.70233	13.0584	23.6413	41.6501	69.7899	108.523	155.219
8.96002	7.72107	13.0896	23.6952	41.7498	69.9465	108.724	155.449
9.06003	7.72497	13.1142	23.7335	41.829	70.084	108.918	155.678
9.16	7.73163	13.1345	23.7663	41.8962	70.2098	109.105	155.906
9.26001	7.75623	13.1697	23.8253	41.9911	70.3497	109.308	156.16
9.36002	7.77264	13.1892	23.8659	42.072	70.4735	109.485	156.404
9.46002	7.78436	13.2177	23.9081	42.1552	70.5989	109.668	156.631
9.56003	7.79529	13.2392	23.9405	42.2255	70.7247	109.855	156.849
9.66	7.80975	13.2642	23.9831	42.3181	70.8466	110.026	157.065
9.76001	7.81482	13.2822	24.0303	42.415	70.9883	110.214	157.281
9.86002	7.82733	13.3103	24.0671	42.5005	71.1055	110.401	157.485
9.96002	7.84021	13.331	24.1054	42.5861	71.2422	110.562	157.694
10.06	7.85974	13.363	24.1553	42.6697	71.3809	110.756	157.927
10.16	7.87811	13.3806	24.1862	42.7302	71.5118	110.928	158.149
10.26	7.87537	13.4033	24.2198	42.7939	71.6192	111.094	158.351
10.36	7.88318	13.4216	24.2636	42.8525	71.7493	111.255	158.525
10.46	7.91327	13.4646	24.3112	42.9529	71.8837	111.45	158.729
10.56	7.9242	13.4833	24.3487	43.0204	72.0051	111.632	158.925
10.66	7.9281	13.5068	24.3827	43.0869	72.1544	111.801	159.14
10.76	7.94843	13.5408	24.4257	43.1501	72.2813	111.979	159.336
10.86	7.96014	13.5583	24.4608	43.2158	72.4024	112.148	159.535
10.96	7.96991	13.574	24.496	43.2869	72.5274	112.313	159.717
11.06	7.97888	13.5986	24.5448	43.3603	72.6633	112.489	159.921
11.16	7.99841	13.6208	24.5831	43.4267	72.7891	112.65	160.113
11.26	8.01093	13.6384	24.6159	43.5056	72.9141	112.809	160.295
11.36	8.01599	13.665	24.6503	43.5908	73.0352	112.974	160.474
11.46	8.03748	13.6904	24.6866	43.6669	73.1477	113.146	160.671
11.56	8.057	13.7166	24.7284	43.7333	73.2735	113.302	160.861
11.66	8.05194	13.7283	24.7616	43.7966	73.377	113.45	161.02
11.76	8.07458	13.7568	24.8026	43.872	73.5012	113.617	161.208
11.86	8.09216	13.7802	24.837	43.956	73.6231	113.777	161.396
11.96	8.09961	13.8005	24.862	44.0056	73.7364	113.913	161.574
12.06	8.1117	13.8162	24.9092	44.0685	73.8547	114.066	161.755
12.16	8.13123	13.8388	24.9471	44.1337	73.9844	114.209	161.936
12.26	8.13788	13.8669	24.9901	44.2048	74.1055	114.35	162.11
12.36	8.14685	13.8798	25.0214	44.247	74.2032	114.482	162.292
12.46	8.15662	13.8962	25.0604	44.3193	74.3352	114.642	162.469
12.56	8.16913	13.9177	25.0995	44.3748	74.4571	114.778	162.651
12.66	8.16638	13.9365	25.1268	44.4384	74.5587	114.921	162.818
12.76	8.19373	13.9658	25.171	44.5087	74.6829	115.071	162.999
12.86	8.2074	13.9763	25.1971	44.5782	74.7688	115.191	163.175
12.96	8.2121	13.9998	25.2323	44.6384	74.8907	115.332	163.343
13.06	8.21601	14.0048	25.2675	44.6904	75.0001	115.468	163.503
13.16	8.23083	14.0361	25.3018	44.7626	75.1086	115.623	163.674
13.26	8.24255	14.0505	25.3339	44.8154	75.2063	115.769	163.839
13.36	8.24726	14.0564	25.3573	44.8689	75.3055	115.903	163.996
13.46	8.26208	14.0849	25.4061	44.9384	75.4192	116.056	164.16
13.56	8.27576	14.0966	25.4307	44.997	75.5403	116.185	164.305
13.66	8.29724	14.1267	25.4784	45.0802	75.6516	116.344	164.472
13.76	8.29803	14.1345	25.5077	45.1404	75.745	116.485	164.624
13.86	8.32263	14.165	25.5468	45.2021	75.8489	116.627	164.775
13.96	8.32263	14.1806	25.5733	45.2607	75.9602	116.759	164.928
14.06	8.32733	14.1861	25.5925	45.3181	76.0567	116.887	165.085
14.16	8.3363	14.2138	25.6378	45.3876	76.1653	117.015	165.242
14.26	8.35388	14.2255	25.6659	45.4404	76.2657	117.152	165.389
14.36	8.35858	14.247	25.6983	45.4962	76.3567	117.277	165.538
14.46	8.36756	14.2568	25.7225	45.5497	76.4563	117.399	165.681
14.56	8.37616	14.2759	25.7577	45.6189	76.5547	117.524	165.841
14.66	8.39099	14.2939	25.787	45.6669	76.6555	117.654	165.988
14.76	8.39685	14.3076	25.8194	45.7294	76.752	117.79	166.116
14.86	8.39881	14.3173	25.8475	45.7853	76.845	117.91	166.272
14.96	8.41327	14.3463	25.8827	45.8455	76.9473	118.036	166.418
15.06	8.4281	14.3701	25.9276	45.9189	77.0715	118.169	166.547
15.16	8.44373	14.3759	25.9581	45.9697	77.1829	118.294	166.684
15.26	8.44763	14.3876	25.9882	46.0244	77.2864	118.41	166.819
15.36	8.45508	14.4107	26.0077	46.0888	77.3809	118.534	166.955
15.46	8.4574	14.4247	26.0468	46.1357	77.4758	118.659	167.106
15.56	8.46716	14.4365	26.0772	46.1904	77.5821	118.775	167.237
15.66	8.47302	14.4462	26.0975	46.2548	77.675	118.895	167.368
15.76	8.48669	14.456	26.128	46.3095	77.761	119.015	167.497
15.86	8.48554	14.4713	26.1542	46.3642	77.8555	119.121	167.615
15.96	8.49255	14.5009	26.1932	46.4423	77.9583	119.245	167.745
16.06	8.51404	14.5165	26.2178	46.499	78.0618	119.369	167.891
16.16	8.52771	14.5361	26.2635	46.5634	78.1555	119.484	168.04
16.26	8.5285	14.5455	26.2889	46.6259	78.2422	119.593	168.173
16.36	8.53632	14.5615	26.3241	46.6845	78.3223	119.685	168.313
16.46	8.54138	14.5908	26.3526	46.7509	78.4172	119.81	168.44
16.56	8.55701	14.6064	26.3878	46.7978	78.5208	119.925	168.559
16.66	8.55896	14.6181	26.4159	46.8575	78.6028	120.037	168.686
16.76	8.56366	14.6314	26.4393	46.9158	78.6915	120.156	168.814
16.86	8.5824	14.6513	26.4784	46.9794	78.802	120.271	168.934
16.96	8.5863	14.665	26.5069	47.045	78.9016	120.389	169.074
17.06	8.59607	14.6747	26.537	47.1044	78.9915	120.474	169.195
17.16	8.60388	14.7001	26.5714	47.1689	79.0852	120.591	169.326
17.26	8.61835	14.7154	26.5975	47.2255	79.1817	120.705	169.441
17.36	8.62225	14.7294	26.6288	47.2802	79.2571	120.81	169.553
17.46	8.63123	14.7451	26.6573	47.3349	79.3372	120.925	169.663
17.56	8.64685	14.7626	26.6952	47.3857	79.4192	121.021	169.786
17.66	8.64685	14.7783	26.7178	47.4454	79.4934	121.12	169.889
17.76	8.65155	14.7916	26.7487	47.4978	79.5782	121.217	170.011
17.86	8.67224	14.8095	26.7823	47.5595	79.6575	121.319	170.131
17.96	8.66833	14.8232	26.7999	47.6056	79.7297	121.421	170.237
18.06	8.6742	14.8369	26.8241	47.6552	79.802	121.522	170.346
18.16	8.69373	14.8513	26.8546	47.7021	79.8801	121.632	170.467
18.26	8.69647	14.8708	26.8835	47.7537	79.9669	121.73	170.572
18.36	8.70038	14.8896	26.9112	47.8146	80.0422	121.826	170.672
18.46	8.7074	14.9052	26.9432	47.872	80.1379	121.93	170.778
18.56	8.72302	14.9286	26.9698	47.9318	80.2239	122.021	170.895
18.66	8.73279	14.9462	26.9971	47.9911	80.3079	122.122	171.016
18.76	8.73279	14.9529	27.0194	48.0302	80.384	122.207	171.116
18.86	8.74726	14.9626	27.0487	48.0927	80.459	122.312	171.208
18.96	8.75232	14.9814	27.08	48.1513	80.554	122.41	171.311
19.06	8.75623	14.9951	27.1124	48.2001	80.6262	122.507	171.413
19.16	8.76404	15.0017	27.1339	48.2618	80.7122	122.596	171.526
19.26	8.7738	15.0107	27.1542	48.3017	80.7727	122.687	171.62
19.36	8.78437	15.0322	27.1846	48.3681	80.8645	122.792	171.734
19.46	8.79218	15.0486	27.2097	48.4306	80.9434	122.893	171.846
19.56	8.80505	15.0654	27.2432	48.4814	81.0336	122.991	171.954
19.66	8.80115	15.0701	27.2686	48.5165	81.1028	123.087	172.064
19.76	8.80701	15.0908	27.2928	48.5704	81.1829	123.171	172.167
19.86	8.81482	15.1025	27.3155	48.6279	81.2747	123.268	172.291
19.96	8.81366	15.1052	27.3327	48.6747	81.338	123.346	172.353
20.06	8.8324	15.1279	27.3585	48.7275	81.4036	123.446	172.404
20.16	8.8363	15.1357	27.3839	48.7802	81.4934	123.529	172.491
20.26	8.8324	15.1462	27.4081	48.8263	81.552	123.606	172.644
20.36	8.84295	15.1728	27.4444	48.8974	81.6399	123.698	172.776
20.46	8.84412	15.1669	27.4561	48.9415	81.7083	123.767	172.885
20.56	8.85388	15.1884	27.4901	48.9892	81.7817	123.864	172.976
20.66	8.86249	15.2126	27.5194	49.0466	81.8594	123.972	173.097
20.76	8.8656	15.2107	27.5428	49.09	81.927	124.056	173.161
20.86	8.87342	15.2314	27.5694	49.1376	81.9954	124.159	173.247
20.96	8.88318	15.2411	27.6006	49.1876	82.0696	124.264	173.348
21.06	8.87732	15.2529	27.6249	49.2314	82.1536	124.337	173.469
21.16	8.88904	15.2626	27.6495	49.288	82.2395	124.428	173.592
21.26	8.9035	15.2857	27.6796	49.3369	82.3184	124.527	173.731
21.36	8.90741	15.2861	27.6932	49.372	82.3832	124.608	173.823
21.46	8.91248	15.2978	27.7198	49.4181	82.47	124.71	173.937
21.56	8.92224	15.3212	27.744	49.4775	82.5442	124.808	174.047
21.66	8.93201	15.3232	27.7589	49.5165	82.6047	124.893	174.16
21.76	8.94177	15.3427	27.794	49.5665	82.6887	124.973	174.278
21.86	8.94452	15.3482	27.8093	49.6072	82.7501	125.05	174.383
21.96	8.94763	15.3642	27.8331	49.6564	82.8235	125.142	174.497
22.06	8.95349	15.3779	27.876	49.7158	82.8989	125.227	174.599
22.16	8.95349	15.3915	27.8983	49.7677	82.9758	125.309	174.7
22.26	8.96326	15.4013	27.9229	49.8212	83.0383	125.403	174.779
22.36	8.97382	15.4138	27.9424	49.8544	83.1008	125.491	174.87
22.46	8.98279	15.4286	27.9706	49.9083	83.1711	125.574	174.974
22.56	8.97772	15.4412	27.9843	49.947	83.2239	125.642	175.072
22.66	8.98279	15.4521	28.0089	49.9962	83.2903	125.729	175.178
22.76	8.98279	15.4579	28.0292	50.0419	83.3547	125.813	175.253
22.86	8.99255	15.4755	28.0538	50.0802	83.4172	125.892	175.347
22.96	9.00428	15.4783	28.0714	50.124	83.4661	125.964	175.436
23.06	9.01404	15.499	28.1014	50.1837	83.5414	126.034	175.545
23.16	9.01288	15.5115	28.119	50.2322	83.5997	126.102	175.671
23.26	9.02185	15.5263	28.1483	50.2853	83.6692	126.202	175.572
23.36	9.02381	15.5361	28.1631	50.3154	83.7278	126.253	175.746
23.46	9.03436	15.5497	28.1964	50.3634	83.7805	126.335	177.233
23.56	9.03357	15.5693	28.212	50.4189	83.8391	126.4	175.288
23.66	9.03748	15.5759	28.2343	50.4591	83.9008	126.468	173.968
23.76	9.04218	15.5779	28.2499	50.5037	83.959	126.533	174.26
23.86	9.05701	15.5908	28.2675	50.547	84.0247	126.591	175.916
23.96	9.06091	15.6064	28.294	50.5829	84.0774	126.653	176.762
24.06	9.06872	15.622	28.3253	50.6388	84.1411	126.723	176.812
24.16	9.06482	15.6228	28.3397	50.6747	84.2063	126.784	176.971
24.26	9.07458	15.6474	28.3663	50.7286	84.261	126.86	177.076
24.36	9.08319	15.6513	28.3897	50.7704	84.3254	126.919	177.053
24.46	9.08826	15.6591	28.4014	50.8185	84.3801	127.009	176.914
24.56	9.10077	15.6716	28.4343	50.8787	84.4543	127.087	176.988
24.66	9.10193	15.6884	28.4561	50.9181	84.5168	127.149	177
24.76	9.09802	15.6912	28.4737	50.9482	84.5598	127.21	177.075
24.86	9.10974	15.7021	28.5057	50.9943	84.6184	127.29	177.164
24.96	9.11365	15.7177	28.5186	51.0341	84.686	127.365	177.244
25.06	9.12341	15.7314	28.5557	51.0841	84.7454	127.448	177.356
25.16	9.13318	15.7372	28.58	51.124	84.8157	127.524	177.435
25.26	9.13397	15.7595	28.5995	51.163	84.8692	127.589	177.535
25.36	9.1488	15.7712	28.626	51.2119	84.9262	127.665	177.617
25.46	9.15155	15.7763	28.6495	51.2579	84.9758	127.725	177.69
25.56	9.14685	15.7919	28.6698	51.2861	85.0383	127.78	177.76
25.66	9.15271	15.8017	28.6885	51.3322	85.0961	127.856	177.856
25.76	9.15271	15.8076	28.7159	51.3779	85.1555	127.927	177.943
25.86	9.16053	15.8251	28.7323	51.424	85.2063	127.997	178.036
25.96	9.1828	15.8384	28.7655	51.4666	85.2657	128.055	178.124
26.06	9.18201	15.8466	28.7803	51.5021	85.3188	128.13	178.215
26.16	9.18201	15.8564	28.8046	51.5419	85.3723	128.204	178.294
26.26	9.18396	15.8603	28.8194	51.5822	85.4192	128.264	178.365
26.36	9.19958	15.8779	28.8487	51.6415	85.4836	128.335	178.46
26.46	9.20349	15.8818	28.8663	51.6818	85.5356	128.399	178.537
26.56	9.21405	15.8982	28.8905	51.7294	85.5872	128.466	178.6
26.66	9.22302	15.9189	28.9171	51.7736	85.6458	128.546	178.685
26.76	9.22302	15.9286	28.9405	51.8146	85.7036	128.596	178.751
26.86	9.22773	15.9314	28.9655	51.8533	85.7559	128.671	178.825
26.96	9.24255	15.9462	28.9952	51.9025	85.8293	128.743	178.92
27.06	9.23669	15.956	29.0128	51.9365	85.8793	128.807	178.989
27.16	9.23474	15.9599	29.0272	51.9747	85.927	128.846	179.041
27.26	9.23474	15.9685	29.0401	52.0204	85.9817	128.903	179.11
27.36	9.24451	15.9814	29.0674	52.0646	86.0473	128.975	179.201
27.46	9.26013	15.9892	29.0967	52.1044	86.1125	129.042	179.271
27.56	9.26172	16.0076	29.1159	52.1435	86.1544	129.086	179.353
27.66	9.2699	16.0204	29.1378	52.1923	86.2211	129.155	179.433
27.76	9.2738	16.0283	29.1573	52.2286	86.2766	129.212	179.513
27.86	9.2738	16.0388	29.1796	52.2724	86.3215	129.292	179.596
27.96	9.28943	16.0478	29.1964	52.3126	86.3754	129.352	179.662
28.06	9.29334	16.0615	29.2257	52.3497	86.4329	129.423	179.739
28.16	9.3031	16.079	29.251	52.4033	86.5012	129.501	179.83
28.26	9.30896	16.0829	29.2655	52.4493	86.5453	129.581	179.9
28.36	9.31171	16.0876	29.2948	52.4822	86.6016	129.644	179.96
28.46	9.31287	16.0955	29.3135	52.5216	86.6606	129.71	180.049
28.56	9.31366	16.1064	29.3311	52.5693	86.7122	129.772	180.138
28.66	9.31873	16.1122	29.3456	52.6036	86.7551	129.831	180.215
28.76	9.34216	16.1279	29.3858	52.6544	86.8227	129.905	180.29
28.86	9.34216	16.1474	29.4053	52.6884	86.8665	129.962	180.346
28.96	9.34216	16.1533	29.4268	52.7325	86.9211	130.032	180.399
29.06	9.34802	16.1591	29.455	52.7685	86.9711	130.081	180.474
29.16	9.35388	16.1677	29.4756	52.8126	87.0227	130.141	180.555
29.26	9.35468	16.1775	29.4901	52.8435	87.0626	130.203	180.622
29.36	9.36951	16.1982	29.5214	52.8947	87.1215	130.251	180.706
29.46	9.37341	16.2079	29.544	52.9337	87.1711	130.302	180.797
29.56	9.38904	16.2177	29.5753	52.9697	87.2211	130.35	180.851
29.66	9.39294	16.2314	29.5889	53.0138	87.2708	130.411	180.928
29.76	9.39178	16.238	29.6053	53.0419	87.3215	130.46	180.995
29.86	9.39099	16.247	29.6241	53.0685	87.3657	130.52	181.049
29.96	9.40076	16.2587	29.6475	53.1142	87.4133	130.583	181.119
30.06	9.41053	16.2685	29.6827	53.1505	87.468	130.647	181.199
30.16	9.43396	16.29	29.7167	53.2013	87.5434	130.721	181.276
30.26	9.4328	16.2986	29.7284	53.2498	87.5919	130.761	181.34
30.36	9.43787	16.3076	29.7549	53.2833	87.6313	130.819	181.404
30.46	9.44177	16.3162	29.7764	53.3173	87.6809	130.88	181.471
30.56	9.44177	16.3212	29.7948	53.3517	87.72	130.94	181.546
30.66	9.45349	16.3271	29.8135	53.3876	87.7602	130.99	181.625
30.76	9.46716	16.3544	29.8428	53.4298	87.8176	131.059	181.687
30.86	9.47382	16.3622	29.878	53.4708	87.8735	131.122	181.748
30.96	9.47302	16.3701	29.8964	53.5107	87.9133	131.188	181.819
31.06	9.47302	16.3798	29.9171	53.5333	87.9622	131.243	181.887
31.16	9.47772	16.3873	29.9354	53.5681	88.0012	131.291	181.96
31.26	9.48669	16.4013	29.96	53.6075	88.0618	131.346	182.041
31.36	9.49255	16.4111	29.9745	53.6486	88.1098	131.399	182.117
31.46	9.50232	16.4169	29.9971	53.6884	88.1594	131.456	182.176
31.56	9.50427	16.4286	30.0167	53.7286	88.2036	131.512	182.238
31.66	9.51013	16.4384	30.0362	53.7599	88.2532	131.561	182.306
31.76	9.51404	16.4431	30.0468	53.7939	88.2922	131.622	182.361
31.86	9.51874	16.454	30.0811	53.8263	88.3481	131.667	182.422
31.96	9.53162	16.4775	30.1163	53.8798	88.4016	131.737	182.508
32.06	9.53748	16.4814	30.1358	53.9181	88.4477	131.79	182.562
32.16	9.54333	16.4872	30.1561	53.9493	88.4915	131.841	182.607
32.26	9.56091	16.5068	30.1827	53.9911	88.5481	131.894	182.681
32.36	9.56366	16.5193	30.2069	54.0204	88.5989	131.953	182.736
32.46	9.56873	16.5212	30.2198	54.0595	88.6418	131.991	182.795
32.56	9.57263	16.538	30.2362	54.088	88.6821	132.048	182.875
32.66	9.57263	16.538	30.2549	54.129	88.7278	132.091	182.941
32.76	9.57263	16.5478	30.2764	54.1591	88.7719	132.147	183.006
32.86	9.58045	16.5576	30.3018	54.2052	88.8176	132.212	183.072
32.96	9.59998	16.579	30.3163	54.2314	88.8774	132.266	183.147
33.06	9.60272	16.579	30.3448	54.2579	88.9114	132.319	183.213
33.16	9.60388	16.5896	30.3682	54.3009	88.9524	132.369	183.287
33.26	9.60974	16.6142	30.3936	54.3369	89.0043	132.425	183.353
33.36	9.61249	16.6208	30.4167	54.3798	89.0508	132.488	183.417
33.46	9.61169	16.6181	30.4288	54.4083	89.0903	132.53	183.475
33.56	9.61951	16.6279	30.4464	54.4482	89.136	132.587	183.541
33.66	9.62341	16.6376	30.4659	54.4786	89.1703	132.635	183.586
33.76	9.63904	16.6462	30.496	54.5255	89.2239	132.692	183.64
33.86	9.64294	16.6572	30.5245	54.5576	89.2719	132.739	183.705
33.96	9.65075	16.6689	30.5401	54.59	89.3196	132.789	183.76
34.06	9.64374	16.6689	30.5381	54.6212	89.3539	132.829	183.805
34.16	9.64294	16.6786	30.5565	54.6513	89.3899	132.88	183.862
34.26	9.6488	16.6962	30.5831	54.6798	89.429	132.934	183.924
34.36	9.65936	16.7029	30.6053	54.7185	89.4778	132.986	183.993
34.46	9.66248	16.7068	30.6319	54.7482	89.5266	133.043	184.045
34.56	9.66248	16.7158	30.6553	54.7794	89.5707	133.081	184.084
34.66	9.67419	16.7314	30.6815	54.8134	89.6165	133.139	184.148
34.76	9.68201	16.747	30.7042	54.8478	89.6567	133.196	184.222
34.86	9.68396	16.7587	30.7178	54.881	89.7024	133.247	184.289
34.96	9.68396	16.7685	30.7374	54.9111	89.7328	133.288	184.354
35.06	9.68866	16.7783	30.7616	54.9552	89.7844	133.344	184.418
35.16	9.68982	16.7802	30.7862	54.9794	89.8227	133.374	184.482
35.26	9.70349	16.7888	30.8077	55.0099	89.8586	133.428	184.527
35.36	9.70349	16.7978	30.8174	55.0411	89.9016	133.468	184.582
35.46	9.70935	16.8134	30.8475	55.0849	89.9438	133.514	184.644
35.56	9.71796	16.8279	30.8749	55.1181	89.9903	133.573	184.702
35.66	9.72107	16.8369	30.8936	55.1388	90.0258	133.616	184.763
35.76	9.72693	16.8369	30.921	55.1845	90.0813	133.663	184.828
35.86	9.72302	16.8466	30.9346	55.2072	90.1098	133.702	184.872
35.96	9.72498	16.8474	30.9471	55.2462	90.1477	133.747	184.924
36.06	9.72498	16.8583	30.9659	55.2802	90.1977	133.798	184.974
36.16	9.73669	16.874	30.9991	55.3146	90.2434	133.85	185.027
36.26	9.74335	16.8876	31.0264	55.3427	90.2914	133.907	185.094
36.36	9.74255	16.8974	31.035	55.3751	90.3274	133.954	185.144
36.46	9.74255	16.9033	31.0557	55.4103	90.3618	133.997	185.209
36.56	9.7414	16.908	31.08	55.4384	90.4063	134.048	185.262
36.66	9.74646	16.9216	31.1006	55.4833	90.4516	134.093	185.326
36.76	9.76013	16.9365	31.126	55.5157	90.4973	134.143	185.388
36.86	9.75427	16.9384	31.1366	55.5392	90.5317	134.177	185.433
36.96	9.75427	16.9482	31.1456	55.5693	90.5676	134.218	185.492
37.06	9.76599	16.9638	31.1788	55.6056	90.6078	134.272	185.549
37.16	9.7738	16.9619	31.2061	55.6396	90.6477	134.334	185.621
37.26	9.77264	16.9677	31.2276	55.674	90.6907	134.384	185.683
37.36	9.77185	16.9794	31.2362	55.7091	90.727	134.432	185.74
37.46	9.77771	16.988	31.2608	55.7404	90.768	134.477	185.803
37.56	9.78943	17.0029	31.2921	55.7744	90.8137	134.539	185.847
37.66	9.79413	17.0173	31.3163	55.8193	90.8516	134.587	185.903
37.76	9.78357	17.0185	31.3163	55.8361	90.8774	134.624	185.961
37.86	9.78943	17.0283	31.3409	55.8759	90.9172	134.688	186.028
37.96	9.79919	17.038	31.3565	55.9083	90.9477	134.736	186.077
38.06	9.8031	17.0478	31.3819	55.9286	90.9817	134.784	186.131
38.16	9.8031	17.0486	31.4073	55.965	91.018	134.817	186.193
38.26	9.81482	17.0634	31.4218	56.004	91.0637	134.868	186.252
38.36	9.81366	17.0673	31.4346	56.0197	91.0981	134.897	186.301
38.46	9.8031	17.0771	31.462	56.0556	91.1379	134.943	186.332
38.56	9.80896	17.081	31.4756	56.088	91.1723	134.987	186.388
38.66	9.82849	17.0947	31.503	56.1212	91.2141	135.028	186.449
38.76	9.83435	17.1103	31.5331	56.1513	91.2602	135.069	186.512
38.86	9.83045	17.115	31.544	56.1759	91.2961	135.111	186.564
38.96	9.83905	17.1208	31.5663	56.2158	91.3274	135.164	186.622
39.06	9.84216	17.1181	31.585	56.249	91.3665	135.214	186.678
39.16	9.84802	17.1337	31.6085	56.2736	91.4067	135.268	186.719
39.26	9.85388	17.1474	31.6346	56.3087	91.4465	135.307	186.76
39.36	9.85388	17.1572	31.6456	56.3447	91.4868	135.343	186.803
39.46	9.85584	17.165	31.6612	56.3751	91.5129	135.378	186.857
39.56	9.86249	17.1786	31.6827	56.4083	91.5414	135.432	186.906
39.66	9.86169	17.1873	31.705	56.4345	91.5774	135.467	186.953
39.76	9.87537	17.1982	31.7217	56.465	91.6157	135.516	187.006
39.86	9.88318	17.1982	31.753	56.5001	91.6594	135.557	187.072
39.96	9.87341	17.2001	31.7569	56.5165	91.684	135.585	187.111
40.06	9.88123	17.2158	31.7842	56.5568	91.7141	135.637	187.178
40.16	9.88983	17.2283	31.8026	56.5947	91.7571	135.687	187.223
40.26	9.89294	17.2372	31.826	56.6193	91.7864	135.721	187.273
40.36	9.8988	17.2478	31.8409	56.6611	91.8227	135.779	187.318
40.46	9.90271	17.2568	31.8702	56.6876	91.8665	135.813	187.379
40.56	9.8988	17.2568	31.876	56.7091	91.8871	135.843	187.424
40.66	9.90155	17.2665	31.8944	56.7333	91.927	135.891	187.488
40.76	9.90857	17.2861	31.919	56.7755	91.975	135.939	187.539
40.86	9.92029	17.29	31.9366	56.8068	92.009	135.985	187.599
40.96	9.90466	17.29	31.9464	56.8193	92.0395	136.014	187.638
41.06	9.90466	17.2986	31.9639	56.8556	92.0793	136.055	187.691
41.16	9.91638	17.3076	31.9921	56.8868	92.1137	136.106	187.758
41.26	9.92303	17.3181	32.0057	56.915	92.1465	136.164	187.817
41.36	9.9281	17.3329	32.0362	56.9443	92.1918	136.199	187.877
41.46	9.932	17.3466	32.0538	56.9689	92.2258	136.243	187.918
41.56	9.92224	17.3466	32.0714	56.9943	92.2563	136.262	187.949
41.66	9.9281	17.3525	32.085	57.0185	92.2875	136.307	187.998
41.76	9.93085	17.3572	32.0956	57.049	92.3235	136.352	188.041
41.86	9.93982	17.374	32.128	57.0822	92.3657	136.399	188.086
41.96	9.94958	17.3876	32.1456	57.1161	92.3977	136.45	188.138
42.06	9.94373	17.3779	32.1475	57.129	92.4282	136.484	188.181
42.16	9.94958	17.3954	32.1788	57.1622	92.4641	136.54	188.236
42.26	9.95935	17.4091	32.1971	57.2001	92.4985	136.583	188.289
42.36	9.96326	17.4189	32.212	57.2247	92.5286	136.619	188.338
42.46	9.95935	17.4247	32.2335	57.2462	92.5551	136.671	188.387
42.56	9.9621	17.4263	32.2518	57.2673	92.588	136.703	188.438
42.66	9.96326	17.4365	32.2745	57.2931	92.6254	136.748	188.486
42.76	9.97498	17.4521	32.2968	57.34	92.6672	136.788	188.533
42.86	9.97302	17.4501	32.3038	57.3575	92.6957	136.837	188.576
42.96	9.97382	17.4579	32.3272	57.3857	92.7289	136.885	188.619
43.06	9.98474	17.4755	32.3428	57.4161	92.7649	136.927	188.692
43.16	9.99255	17.4892	32.3721	57.4552	92.7993	136.973	188.743
43.26	9.98865	17.5037	32.3925	57.4853	92.8352	137.019	188.793
43.36	9.98279	17.5068	32.4112	57.506	92.8637	137.059	188.847
43.46	9.98279	17.5185	32.4268	57.5294	92.8977	137.11	188.9
43.56	9.99646	17.5341	32.4581	57.5724	92.934	137.15	188.947
43.66	10.0043	17.5478	32.4756	57.5986	92.9739	137.184	189
43.76	10.0004	17.5536	32.4893	57.6212	93.0043	137.225	189.043
43.86	10.0031	17.5564	32.5143	57.6591	93.0372	137.272	189.087
43.96	10.009	17.5693	32.5323	57.6904	93.0727	137.315	189.135
44.06	10.0082	17.5681	32.5518	57.7091	93.1039	137.352	189.17
44.16	10.0179	17.5829	32.5714	57.7423	93.1438	137.394	189.213
44.26	10.0219	17.5966	32.5858	57.7853	93.184	137.44	189.258
44.36	10.0277	17.6083	32.6104	57.8095	93.218	137.473	189.306
44.46	10.0394	17.624	32.6319	57.84	93.2426	137.519	189.359
44.56	10.0433	17.6376	32.6514	57.8693	93.2825	137.559	189.408
44.66	10.0336	17.6376	32.6553	57.8857	93.3071	137.583	189.439
44.76	10.0453	17.6384	32.6827	57.9142	93.343	137.625	189.482
44.86	10.0531	17.6474	32.701	57.9454	93.3676	137.673	189.527
44.96	10.059	17.663	32.7217	57.9794	93.4106	137.714	189.581
45.06	10.0637	17.6786	32.753	58.0197	93.4485	137.76	189.646
45.16	10.0648	17.6845	32.7628	58.0333	93.475	137.798	189.687
45.26	10.0734	17.699	32.7831	58.0693	93.504	137.843	189.737
45.36	10.0785	17.704	32.8104	58.1005	93.5434	137.885	189.783
45.46	10.0824	17.7107	32.8311	58.1349	93.5735	137.928	189.834
45.56	10.0883	17.7158	32.8448	58.1583	93.6059	137.963	189.879
45.66	10.0883	17.7236	32.8604	58.1708	93.6391	137.995	189.93
45.76	10.0922	17.7372	32.8819	58.2032	93.677	138.038	189.978
45.86	10.098	17.7529	32.9003	58.2501	93.7094	138.078	190.028
45.96	10.1019	17.7665	32.921	58.2677	93.7473	138.118	190.078
46.06	10.1058	17.7626	32.9405	58.2997	93.7719	138.153	190.103
46.16	10.1058	17.7802	32.9561	58.3302	93.8137	138.199	190.15
46.26	10.1047	17.79	32.9737	58.3556	93.8481	138.241	190.185
46.36	10.1156	17.8044	32.9932	58.3927	93.8813	138.281	190.242
46.46	10.1234	17.8115	33.0116	58.4208	93.9192	138.321	190.291
46.56	10.1195	17.8036	33.0323	58.4415	93.9516	138.346	190.33
46.66	10.1293	17.8193	33.0518	58.4767	93.9778	138.391	190.385
46.76	10.139	17.8349	33.0733	58.5048	94.0102	138.43	190.435
46.86	10.1418	17.8474	33.0917	58.5341	94.0469	138.468	190.474
46.96	10.1371	17.8525	33.0995	58.5548	94.0786	138.504	190.515
47.06	10.1488	17.8572	33.1202	58.5829	94.1157	138.538	190.555
47.16	10.1605	17.874	33.1514	58.6212	94.1497	138.586	190.613
47.26	10.1547	17.8779	33.1573	58.6447	94.1782	138.62	190.648
47.36	10.1664	17.8935	33.1788	58.6661	94.2102	138.665	190.689
47.46	10.173	17.9091	33.2022	58.6943	94.2543	138.703	190.73
47.56	10.1742	17.9052	33.2128	58.7208	94.2836	138.735	190.75
47.66	10.182	17.9189	33.2315	58.7501	94.3137	138.768	190.806
47.76	10.1879	17.9345	33.251	58.7814	94.3539	138.814	190.851
47.86	10.1996	17.947	33.2823	58.7997	94.384	138.848	190.894
47.96	10.1996	17.954	33.2921	58.8204	94.4028	138.885	190.924
48.06	10.2035	17.9677	33.3135	58.8556	94.434	138.919	190.974
48.16	10.1996	17.9833	33.3319	58.8915	94.4797	138.964	191.019
48.26	10.2094	17.9872	33.3604	58.9181	94.5082	138.998	191.062
48.36	10.2191	17.9931	33.378	58.9318	94.5403	139.034	191.11
48.46	10.2238	18.0095	33.3964	58.9658	94.5676	139.069	191.149
48.56	10.2082	18.0146	33.4092	58.9853	94.5903	139.106	191.191
48.66	10.2172	18.0185	33.4257	59.0138	94.6282	139.137	191.234
48.76	10.2289	18.033	33.4464	59.0411	94.6606	139.185	191.279
48.86	10.2328	18.0478	33.4659	59.0763	94.6926	139.219	191.314
48.96	10.2289	18.0537	33.4776	59.0947	94.7231	139.256	191.349
49.06	10.2445	18.0732	33.5069	59.1212	94.759	139.302	191.411
49.16	10.2523	18.0771	33.5264	59.1544	94.7875	139.35	191.449
49.26	10.2484	18.0829	33.537	59.1806	94.8188	139.385	191.48
49.36	10.2582	18.0986	33.5538	59.2032	94.8469	139.428	191.535
49.46	10.2679	18.1142	33.5772	59.2345	94.8793	139.475	191.58
49.56	10.2621	18.1169	33.585	59.254	94.9133	139.499	191.625
49.66	10.2719	18.124	33.6085	59.2822	94.9438	139.547	191.672
49.76	10.2816	18.1376	33.6378	59.3165	94.975	139.581	191.728
49.86	10.2805	18.1454	33.6483	59.3322	95.0012	139.616	191.763
49.96	10.2894	18.1591	33.6729	59.3517	95.0297	139.656	191.814
50.06	10.2992	18.1747	33.6924	59.3818	95.0598	139.706	191.871
50.16	10.3019	18.1775	33.7108	59.415	95.093	139.739	191.913
50.26	10.2972	18.1845	33.7217	59.4298	95.1196	139.764	191.939
50.36	10.307	18.2029	33.7471	59.4708	95.1692	139.805	192
50.46	10.3187	18.2158	33.7694	59.4931	95.186	139.848	192.044
50.56	10.3031	18.206	33.7745	59.5079	95.2024	139.868	192.068
50.66	10.309	18.2216	33.796	59.5294	95.2387	139.914	192.109
50.76	10.3265	18.2451	33.8233	59.5724	95.2739	139.962	192.152
50.86	10.3246	18.2392	33.8331	59.5849	95.2942	140	192.185
50.96	10.3234	18.249	33.8526	59.6154	95.3246	140.03	192.23
51.06	10.3344	18.2646	33.8632	59.6427	95.3598	140.075	192.28
51.16	10.348	18.2841	33.8975	59.6818	95.3938	140.115	192.336
51.26	10.3422	18.2791	33.9053	59.6962	95.4145	140.149	192.377
51.36	10.35	18.2939	33.919	59.7247	95.4504	140.185	192.435
51.46	10.3441	18.2978	33.9327	59.7365	95.4672	140.21	192.465
51.56	10.3558	18.3134	33.9522	59.7704	95.5004	140.245	192.505
51.66	10.3636	18.329	33.9725	59.795	95.5344	140.285	192.556
51.76	10.3695	18.3349	33.9971	59.8204	95.5707	140.325	192.601
51.86	10.3695	18.3388	34.0049	59.8361	95.5872	140.35	192.623
51.96	10.3793	18.3544	34.0284	59.8712	95.6196	140.391	192.679
52.06	10.3613	18.356	34.0409	59.8845	95.627	140.428	192.704
52.16	10.3734	18.3798	34.0616	59.92	95.6586	140.466	192.762
52.26	10.3812	18.3876	34.0819	59.9454	95.6938	140.496	192.799
52.36	10.389	18.4033	34.1065	59.9638	95.7297	140.536	192.84
52.46	10.3832	18.4072	34.1163	59.9806	95.7465	140.559	192.885
52.56	10.389	18.4228	34.1378	60.0138	95.7797	140.611	192.925
52.66	10.3988	18.4286	34.1612	60.0353	95.8137	140.649	192.976
52.76	10.3988	18.4286	34.1729	60.0497	95.8286	140.676	193
52.86	10.4086	18.4431	34.1971	60.09	95.8684	140.716	193.055
52.96	10.4183	18.456	34.2198	60.1134	95.8969	140.75	193.094
53.06	10.4183	18.4521	34.2315	60.131	95.9203	140.782	193.13
53.16	10.4242	18.4677	34.2413	60.1661	95.9524	140.817	193.18
53.26	10.4222	18.4794	34.2628	60.1865	95.9848	140.85	193.217
53.36	10.4211	18.4853	34.2803	60.2033	95.9954	140.882	193.246
53.46	10.4301	18.4951	34.3038	60.2423	96.0297	140.926	193.292
53.56	10.4398	18.5087	34.3221	60.2677	96.0649	140.96	193.334
53.66	10.4398	18.5165	34.3389	60.2822	96.0911	140.996	193.373
53.76	10.4426	18.5349	34.3553	60.3154	96.1243	141.035	193.415
53.86	10.4476	18.5427	34.376	60.34	96.143	141.073	193.445
53.96	10.4535	18.5517	34.3975	60.3615	96.1692	141.103	193.489
54.06	10.4633	18.5673	34.421	60.3935	96.2036	141.143	193.513
54.16	10.4691	18.5829	34.4413	60.42	96.2375	141.184	193.564
54.26	10.4691	18.5771	34.4503	60.4337	96.2465	141.198	193.599
54.36	10.4789	18.5927	34.4756	60.4611	96.2797	141.24	193.64
54.46	10.4738	18.6083	34.503	60.4951	96.3137	141.28	193.681
54.56	10.475	18.6064	34.5186	60.5118	96.3403	141.307	193.713
54.66	10.4886	18.6248	34.5421	60.5411	96.3715	141.352	193.767
54.76	10.4984	18.6376	34.5635	60.5665	96.3977	141.389	193.812
54.86	10.4926	18.6376	34.5721	60.5751	96.4145	141.41	193.833
54.96	10.4984	18.6494	34.5967	60.6017	96.4407	141.452	193.883
55.06	10.4984	18.6689	34.6124	60.6251	96.4731	141.49	193.912
55.16	10.5004	18.6747	34.6221	60.6427	96.5004	141.522	193.939
55.26	10.5101	18.6845	34.6592	60.6806	96.5305	141.566	193.999
55.36	10.5199	18.6982	34.6729	60.7052	96.5571	141.606	194.035
55.46	10.5199	18.704	34.6827	60.7208	96.5793	141.637	194.051
55.56	10.5226	18.7076	34.6999	60.7353	96.6125	141.675	194.09
55.66	10.5238	18.7119	34.7159	60.7599	96.6293	141.703	194.129
55.76	10.5305	18.7255	34.7393	60.7841	96.6614	141.737	194.165
55.86	10.5219	18.7314	34.7452	60.799	96.6782	141.759	194.187
55.96	10.5375	18.7431	34.7784	60.8322	96.7211	141.805	194.236
56.06	10.5336	18.749	34.7862	60.8458	96.7434	141.819	194.271
56.16	10.5453	18.7646	34.8096	60.872	96.77	141.852	194.308
56.26	10.5531	18.7744	34.8319	60.8947	96.8051	141.889	194.355
56.36	10.5394	18.7841	34.8467	60.9122	96.8196	141.922	194.388
56.46	10.5492	18.7978	34.8604	60.9357	96.8481	141.96	194.43
56.56	10.559	18.8044	34.8819	60.9658	96.8762	141.985	194.466
56.66	10.559	18.8134	34.8975	60.9904	96.9028	142.031	194.515
56.76	10.5687	18.8173	34.9229	61.0138	96.9243	142.059	194.56
56.86	10.5629	18.8173	34.9229	61.0255	96.9446	142.086	194.58
56.96	10.5765	18.833	34.9471	61.0509	96.9692	142.114	194.622
57.06	10.5804	18.8505	34.9776	61.081	97.0004	142.144	194.658
57.16	10.5804	18.8583	34.9815	61.0939	97.0227	142.165	194.681
57.26	10.591	18.8759	35.003	61.129	97.0512	142.207	194.726
57.36	10.5844	18.8701	35.0128	61.1466	97.0754	142.237	194.751
57.46	10.5961	18.8845	35.0303	61.163	97.1118	142.273	194.799
57.56	10.6	18.8857	35.0499	61.1915	97.1313	142.307	194.828
57.66	10.593	18.8982	35.0721	61.206	97.1641	142.337	194.866
57.76	10.6039	18.913	35.0878	61.2306	97.1879	142.376	194.903
57.86	10.6019	18.9169	35.1006	61.2451	97.2036	142.406	194.931
57.96	10.6078	18.9287	35.1104	61.2697	97.2297	142.434	194.974
58.06	10.6195	18.9482	35.1319	61.3009	97.2621	142.473	195.021
58.16	10.6195	18.9443	35.1378	61.3204	97.2797	142.504	195.053
58.26	10.6234	18.9579	35.1612	61.3341	97.304	142.534	195.09
58.36	10.6254	18.9529	35.1671	61.3505	97.3286	142.555	195.116
58.46	10.6223	18.9658	35.1913	61.379	97.343	142.594	195.162
58.56	10.6351	18.9736	35.212	61.4025	97.3793	142.633	195.205
58.66	10.6332	18.9853	35.212	61.4161	97.4008	142.657	195.233
58.76	10.639	18.9951	35.2393	61.4435	97.4321	142.697	195.269
58.86	10.6449	19.0048	35.2491	61.4579	97.4504	142.721	195.293
58.96	10.6429	19.0087	35.2725	61.4865	97.475	142.756	195.331
59.06	10.641	19.0146	35.2901	61.4923	97.4895	142.776	195.357
59.16	10.6508	19.0204	35.3026	61.5157	97.5141	142.816	195.396
59.26	10.6508	19.0165	35.3174	61.5294	97.5317	142.843	195.419
59.36	10.6535	19.0349	35.326	61.5544	97.5587	142.87	195.44
59.46	10.6547	19.0427	35.3467	61.5704	97.5883	142.911	195.48
59.56	10.6586	19.0517	35.3565	61.5861	97.6078	142.941	195.513
59.66	10.6683	19.0615	35.3819	61.6134	97.6391	142.973	195.539
59.76	10.6672	19.0732	35.3878	61.6212	97.6594	143	195.564
59.86	10.6703	19.0771	35.4014	61.6494	97.6821	143.028	195.59
59.96	10.6722	19.0927	35.4257	61.67	97.7083	143.06	195.632
60.06	10.6781	19.0927	35.4366	61.6798	97.7328	143.091	195.672
60.16	10.684	19.1083	35.462	61.7013	97.7641	143.127	195.7
60.26	10.6761	19.1044	35.4776	61.713	97.7708	143.141	195.724
60.36	10.684	19.1259	35.4932	61.7353	97.7934	143.176	195.75
60.46	10.6859	19.1248	35.4991	61.7482	97.811	143.202	195.774
60.56	10.6937	19.1376	35.5225	61.7657	97.8305	143.23	195.801
60.66	10.6801	19.1337	35.5284	61.7716	97.8508	143.243	195.832
60.76	10.6898	19.1474	35.5428	61.7931	97.8735	143.275	195.862
60.86	10.6996	19.1611	35.5674	61.8212	97.8997	143.311	195.892
60.96	10.6937	19.1689	35.5714	61.8302	97.9106	143.326	195.912
61.06	10.6957	19.1747	35.5928	61.8517	97.9496	143.352	195.937
61.16	10.6914	19.1775	35.5917	61.8603	97.9602	143.374	195.958
61.26	10.7035	19.1826	35.6065	61.881	97.9875	143.409	195.99
61.36	10.6976	19.1912	35.626	61.8966	97.9985	143.424	196.03
61.46	10.7015	19.2021	35.6405	61.913	98.0278	143.46	196.066
61.56	10.7035	19.2021	35.6456	61.92	98.054	143.463	196.084
61.66	10.7191	19.2236	35.6671	61.9474	98.0786	143.507	196.124
61.76	10.7094	19.2177	35.6827	61.9552	98.0942	143.525	196.146
61.86	10.7191	19.2294	35.6983	61.9786	98.1165	143.561	196.185
61.96	10.7133	19.2372	35.7022	61.9853	98.1332	143.576	196.201
62.06	10.725	19.2451	35.7178	62.006	98.1508	143.607	196.234
62.16	10.7191	19.2451	35.7393	62.0118	98.175	143.632	196.263
62.26	10.723	19.2548	35.753	62.0314	98.1938	143.656	196.299
62.36	10.7269	19.2646	35.7577	62.047	98.2055	143.671	196.323
62.46	10.7238	19.2685	35.7706	62.0654	98.2348	143.695	196.355
62.56	10.725	19.2732	35.7784	62.0763	98.2454	143.712	196.383
62.66	10.7386	19.29	35.8077	62.0997	98.27	143.752	196.415
62.76	10.7386	19.2978	35.8214	62.1115	98.2993	143.78	196.447
62.86	10.7386	19.3037	35.8272	62.1271	98.3098	143.801	196.463
62.96	10.7484	19.3076	35.8428	62.1447	98.3383	143.825	196.495
63.06	10.7484	19.3095	35.8487	62.1486	98.35	143.842	196.523
63.16	10.7504	19.3349	35.869	62.1728	98.3762	143.878	196.563
63.26	10.7504	19.329	35.8839	62.172	98.395	143.906	196.59
63.36	10.7504	19.3271	35.8897	62.1896	98.4067	143.914	196.605
63.46	10.7621	19.3525	35.9092	62.2032	98.4321	143.95	196.638
63.56	10.7582	19.3564	35.919	62.2189	98.4465	143.973	196.654
63.66	10.7648	19.358	35.9315	62.2244	98.4797	143.996	196.676
63.76	10.759	19.3622	35.9385	62.2365	98.4907	144.018	196.7
63.86	10.764	19.3779	35.9678	62.256	98.5247	144.05	196.724
63.96	10.7621	19.3779	35.9706	62.2638	98.5336	144.064	196.747
64.06	10.7738	19.3935	35.9874	62.2775	98.5493	144.098	196.773
64.16	10.7719	19.3876	35.9913	62.2853	98.5696	144.116	196.795
64.26	10.7836	19.3994	36.0069	62.2958	98.5942	144.141	196.833
64.36	10.7777	19.413	36.0264	62.3165	98.6196	144.167	196.853
64.46	10.7816	19.4169	36.0421	62.3243	98.6391	144.201	196.871
64.56	10.7777	19.415	36.0479	62.3361	98.6497	144.219	196.892
64.66	10.7738	19.4236	36.0577	62.3458	98.6645	144.25	196.912
64.76	10.7894	19.4384	36.087	62.3673	98.6899	144.277	196.95
64.86	10.7836	19.4365	36.0858	62.3751	98.7083	144.296	196.976
64.96	10.7855	19.4521	36.0967	62.3954	98.7289	144.32	196.996
65.06	10.7894	19.4521	36.1163	62.4064	98.7543	144.341	197.021
65.16	10.7894	19.4462	36.1221	62.4142	98.7629	144.361	197.035
65.26	10.8	19.4619	36.1397	62.4279	98.7856	144.391	197.075
65.36	10.7953	19.4755	36.1495	62.4493	98.8012	144.412	197.097
65.46	10.8031	19.4794	36.1729	62.4572	98.8305	144.442	197.129
65.56	10.7992	19.4755	36.1796	62.4677	98.8411	144.453	197.153
65.66	10.8051	19.4951	36.1983	62.4865	98.8754	144.481	197.195
65.76	10.8031	19.4951	36.212	62.5021	98.8852	144.502	197.217
65.86	10.8012	19.4959	36.2178	62.5079	98.9075	144.523	197.245
65.96	10.8168	19.5146	36.2393	62.5314	98.9301	144.552	197.283
66.06	10.8109	19.5204	36.253	62.5392	98.9477	144.578	197.315
66.16	10.8265	19.5439	36.2686	62.5685	98.9797	144.612	197.353
66.26	10.8234	19.5369	36.2722	62.5701	98.9895	144.626	197.378
66.36	10.8187	19.5419	36.2862	62.59	99.018	144.649	197.411
66.46	10.8246	19.5595	36.3057	62.5958	99.0356	144.676	197.437
66.56	10.8215	19.5576	36.3096	62.6095	99.0422	144.694	197.455
66.66	10.8324	19.5732	36.3272	62.6193	99.0746	144.719	197.489
66.76	10.8363	19.5732	36.3467	62.6368	99.0883	144.74	197.521
66.86	10.8363	19.5818	36.3663	62.6564	99.1145	144.776	197.56
66.96	10.8383	19.5908	36.3702	62.6689	99.1313	144.795	197.594
67.06	10.8383	19.5927	36.378	62.67	99.145	144.815	197.621
67.16	10.85	19.6142	36.4081	62.6876	99.1692	144.852	197.667
67.26	10.85	19.6083	36.4112	62.7013	99.1801	144.866	197.697
67.36	10.85	19.624	36.4288	62.7111	99.2094	144.896	197.731
67.46	10.85	19.6298	36.4483	62.7286	99.227	144.922	197.763
67.56	10.8558	19.6337	36.4522	62.7372	99.2551	144.942	197.792
67.66	10.8636	19.6396	36.4737	62.7599	99.2739	144.973	197.828
67.76	10.8586	19.6454	36.4796	62.7618	99.2973	144.991	197.851
67.86	10.8636	19.6541	36.4979	62.7872	99.3196	145.027	197.882
67.96	10.8617	19.663	36.5108	62.7911	99.3286	145.046	197.908
68.06	10.8656	19.663	36.5186	62.8029	99.35	145.068	197.926
68.16	10.8793	19.6904	36.5381	62.8173	99.3871	145.102	197.952
68.26	10.8793	19.6943	36.5577	62.8361	99.3997	145.132	197.984
68.36	10.8793	19.6982	36.5616	62.84	99.4106	145.146	198.007
68.46	10.8793	19.704	36.5792	62.8673	99.4399	145.178	198.033
68.56	10.8793	19.7138	36.5987	62.8712	99.4563	145.201	198.06
68.66	10.8949	19.7333	36.6171	62.8966	99.4887	145.237	198.103
68.76	10.8988	19.7411	36.6221	62.9083	99.5063	145.262	198.123
68.86	10.8929	19.7392	36.6319	62.922	99.5227	145.293	198.14
68.96	10.9066	19.7548	36.6475	62.9404	99.5453	145.321	198.18
69.06	10.9008	19.7537	36.6671	62.9474	99.5688	145.342	198.203
69.16	10.8996	19.7626	36.6788	62.9669	99.5864	145.368	198.218
69.26	10.8988	19.7802	36.6885	62.9708	99.6106	145.391	198.248
69.36	10.9164	19.7958	36.71	63.0001	99.6371	145.423	198.284
69.46	10.9133	19.7888	36.7233	63.0029	99.6458	145.442	198.309
69.56	10.9086	19.7939	36.7276	63.0107	99.6653	145.471	198.32
69.66	10.9144	19.7939	36.7471	63.0275	99.6899	145.49	198.341
69.76	10.9281	19.8134	36.7667	63.047	99.7153	145.52	198.383
69.86	10.9301	19.8212	36.7784	63.0607	99.7297	145.547	198.403
69.96	10.9203	19.8349	36.7921	63.0665	99.7543	145.572	198.431
70.06	10.9359	19.8435	36.8077	63.0978	99.7797	145.61	198.461
70.16	10.9398	19.8525	36.8163	63.1103	99.8051	145.637	198.493
70.26	10.9328	19.8466	36.8311	63.1095	99.8196	145.655	198.521
70.36	10.9437	19.8622	36.8467	63.1368	99.8481	145.682	198.552
70.46	10.9476	19.8642	36.8663	63.1564	99.8696	145.716	198.572
70.56	10.9535	19.8701	36.878	63.17	99.886	145.74	198.593
70.66	10.9672	19.8935	36.8975	63.1876	99.9184	145.77	198.637
70.76	10.9613	19.8876	36.9112	63.2013	99.9301	145.801	198.667
70.86	10.9594	19.8935	36.912	63.2158	99.9387	145.82	198.689
70.96	10.9594	19.8923	36.9268	63.2306	99.9653	145.841	198.721
71.06	10.975	19.9033	36.9464	63.2462	99.9985	145.871	198.751
71.16	10.9789	19.9189	36.9561	63.2657	100.009	145.891	198.771
71.26	10.9847	19.9326	36.9776	63.2814	100.034	145.92	198.804
71.36	10.9926	19.9365	36.9913	63.3009	100.053	145.95	198.834
71.46	10.9777	19.9423	37.0069	63.3154	100.075	145.971	198.862
71.56	10.9926	19.9443	37.0186	63.3204	100.089	145.991	198.888
71.66	10.9984	19.9443	37.0381	63.3361	100.104	146.019	198.912
71.76	10.9984	19.9638	37.0565	63.3654	100.129	146.05	198.942
71.86	10.9984	19.9736	37.0655	63.3751	100.148	146.07	198.971
71.96	10.9984	19.9736	37.0674	63.3771	100.159	146.092	198.991
72.06	11.0082	19.9919	37.087	63.3994	100.19	146.126	199.021
72.16	11.0082	19.9931	37.1065	63.4161	100.204	146.15	199.042
72.26	11.014	20.0029	37.1182	63.4357	100.225	146.171	199.062
72.36	11.0121	19.997	37.1221	63.4435	100.243	146.195	199.091
72.46	11.0199	20.0087	37.1366	63.4474	100.25	146.216	199.111
72.56	11.0101	20.0126	37.1397	63.4611	100.275	146.24	199.131
72.66	11.0277	20.0361	37.169	63.4872	100.301	146.272	199.175
72.76	11.0305	20.0361	37.1788	63.5079	100.327	146.297	199.201
72.86	11.0297	20.0458	37.1983	63.5216	100.341	146.322	199.226
72.96	11.0297	20.0447	37.21	63.5372	100.366	146.352	199.242
73.06	11.0453	20.0634	37.2225	63.5626	100.391	146.383	199.271
73.16	11.0433	20.0576	37.2217	63.5724	100.409	146.401	199.286
73.26	11.0394	20.0654	37.2374	63.5888	100.43	146.422	199.308
73.36	11.0394	20.0712	37.2491	63.5919	100.448	146.442	199.333
73.46	11.057	20.0947	37.2686	63.6173	100.481	146.478	199.363
73.56	11.0609	20.0947	37.2881	63.6329	100.497	146.512	199.39
73.66	11.0609	20.1044	37.2999	63.6486	100.52	146.532	199.414
73.76	11.0598	20.1044	37.3096	63.6611	100.538	146.549	199.433
73.86	11.0629	20.1189	37.3331	63.6818	100.564	146.587	199.464
73.96	11.0648	20.124	37.3378	63.6915	100.577	146.602	199.484
74.06	11.0687	20.124	37.3428	63.7072	100.6	146.628	199.511
74.16	11.0687	20.1337	37.3585	63.7189	100.616	146.652	199.535
74.26	11.0804	20.1494	37.378	63.7521	100.639	146.68	199.562
74.36	11.0863	20.165	37.3878	63.7677	100.651	146.707	199.588
74.46	11.0902	20.165	37.4092	63.7822	100.676	146.732	199.612
74.56	11.0843	20.1689	37.4131	63.7911	100.695	146.757	199.633
74.66	11.0863	20.165	37.4276	63.8009	100.706	146.771	199.653
74.76	11.1	20.1845	37.4483	63.8282	100.741	146.807	199.689
74.86	11.0988	20.1923	37.4581	63.8478	100.751	146.832	199.713
74.96	11.1039	20.2048	37.4717	63.8622	100.766	146.858	199.739
75.06	11.1097	20.204	37.4796	63.8771	100.791	146.881	199.763
75.16	11.1195	20.2236	37.4991	63.9005	100.816	146.911	199.8
75.26	11.1183	20.2263	37.5018	63.9111	100.823	146.934	199.817
75.36	11.1176	20.2216	37.5155	63.92	100.838	146.957	199.833
75.46	11.1176	20.2333	37.5264	63.9357	100.855	146.979	199.855
75.56	11.1234	20.249	37.5362	63.9501	100.877	147	199.892
75.66	11.1371	20.2626	37.5557	63.9747	100.905	147.046	199.928
75.76	11.1371	20.2724	37.5753	63.9884	100.927	147.06	199.94
75.86	11.1429	20.283	37.587	64.006	100.944	147.079	199.967
75.96	11.1488	20.2822	37.5967	64.0197	100.957	147.105	200.002
76.06	11.1429	20.2861	37.6007	64.0314	100.972	147.124	200.017
76.16	11.1566	20.2939	37.6299	64.0517	100.995	147.156	200.039
76.26	11.1594	20.3036	37.6385	64.0665	101.01	147.182	200.071
76.36	11.1586	20.3212	37.6475	64.0822	101.03	147.202	200.092
76.46	11.1586	20.3251	37.6573	64.0919	101.046	147.238	200.112
76.56	11.1644	20.3349	37.6671	64.1173	101.065	147.26	200.15
76.66	11.1781	20.3447	37.6885	64.1415	101.09	147.297	200.185
76.76	11.1742	20.3474	37.6924	64.1505	101.105	147.315	200.199
76.86	11.1761	20.3427	37.7081	64.1622	101.116	147.338	200.228
76.96	11.1801	20.3544	37.7198	64.1681	101.129	147.371	200.253
77.06	11.1898	20.3642	37.7382	64.1915	101.156	147.391	200.283
77.16	11.1898	20.374	37.7471	64.2177	101.18	147.428	200.31
77.26	11.1957	20.374	37.751	64.2306	101.196	147.452	200.342
77.36	11.1984	20.3837	37.7589	64.2462	101.211	147.471	200.362
77.46	11.1976	20.4013	37.7784	64.2618	101.226	147.497	200.388
77.56	11.2093	20.415	37.7979	64.2872	101.248	147.531	200.433
77.66	11.1996	20.4189	37.8018	64.295	101.27	147.551	200.454
77.76	11.1996	20.4138	37.8085	64.3076	101.281	147.571	200.471
77.86	11.1996	20.4228	37.8174	64.3204	101.295	147.598	200.509
77.96	11.2054	20.4286	37.8272	64.3302	101.311	147.622	200.533
78.06	11.2094	20.4443	37.8467	64.3478	101.325	147.641	200.554
78.16	11.2191	20.454	37.8682	64.3712	101.348	147.677	200.597
78.26	11.225	20.4638	37.878	64.3876	101.366	147.701	200.622
78.36	11.223	20.4579	37.8819	64.3947	101.385	147.715	200.642
78.46	11.218	20.4638	37.8995	64.4064	101.386	147.737	200.663
78.56	11.225	20.4697	37.9092	64.422	101.399	147.762	200.691
78.66	11.2386	20.4951	37.9276	64.4474	101.426	147.798	200.726
78.76	11.2386	20.4939	37.9366	64.4599	101.445	147.82	200.763
78.86	11.2386	20.5029	37.9464	64.4767	101.459	147.846	200.789
78.96	11.2445	20.5126	37.9581	64.4904	101.469	147.871	200.821
79.06	11.2484	20.5126	37.9678	64.506	101.486	147.893	200.842
79.16	11.2484	20.5146	37.9874	64.5216	101.495	147.917	200.88
79.26	11.2543	20.5302	37.9991	64.5314	101.51	147.941	200.904
79.36	11.2699	20.5536	38.0186	64.5576	101.536	147.977	200.942
79.46	11.2543	20.5478	38.0214	64.5704	101.55	147.994	200.963
79.56	11.2562	20.5536	38.0264	64.5802	101.559	148.016	200.982
79.66	11.2601	20.5544	38.0381	64.5978	101.577	148.031	201.011
79.76	11.259	20.5595	38.0479	64.6115	101.579	148.068	201.049
79.86	11.264	20.5732	38.0674	64.6201	101.594	148.081	201.073
79.96	11.2679	20.583	38.0772	64.6368	101.616	148.107	201.107
80.06	11.2777	20.5927	38.0987	64.6661	101.639	148.135	201.153
80.16	11.2836	20.6083	38.1085	64.6798	101.656	148.16	201.181
80.26	11.2894	20.6142	38.1171	64.6915	101.659	148.171	201.201
80.36	11.2894	20.624	38.1358	64.7072	101.676	148.197	201.228
80.46	11.2953	20.6337	38.1378	64.7255	101.696	148.221	201.252
80.56	11.2933	20.6279	38.1514	64.7345	101.695	148.241	201.28
80.66	11.3011	20.6513	38.169	64.7521	101.717	148.264	201.324
80.76	11.2972	20.6572	38.1788	64.7697	101.731	148.288	201.345
80.86	11.3011	20.6658	38.1905	64.7833	101.747	148.312	201.379
80.96	11.3	20.665	38.2003	64.799	101.756	148.34	201.415
81.06	11.3051	20.6747	38.2198	64.8134	101.772	148.368	201.449
81.16	11.309	20.6806	38.2284	64.8282	101.786	148.393	201.474
81.26	11.3168	20.6962	38.2393	64.8419	101.797	148.409	201.506
81.36	11.3207	20.6962	38.2491	64.8595	101.811	148.432	201.539
81.46	11.3246	20.7099	38.2628	64.8771	101.821	148.456	201.567
81.56	11.3265	20.7158	38.2686	64.8876	101.837	148.478	201.596
81.66	11.3304	20.7158	38.2803	64.9025	101.85	148.494	201.63
81.76	11.3304	20.7314	38.2901	64.9122	101.858	148.518	201.654
81.86	11.3304	20.7361	38.3096	64.9298	101.877	148.533	201.683
81.96	11.3363	20.7451	38.3202	64.9435	101.888	148.559	201.709
82.06	11.3519	20.7548	38.3389	64.9677	101.916	148.592	201.755
82.16	11.341	20.7646	38.3487	64.9708	101.92	148.609	201.789
82.26	11.3461	20.7704	38.3585	64.9884	101.937	148.639	201.812
82.36	11.35	20.7861	38.3682	65.0021	101.956	148.662	201.845
82.46	11.3558	20.7861	38.3799	65.0197	101.961	148.688	201.871
82.56	11.3527	20.7888	38.3827	65.0263	101.97	148.696	201.896
82.66	11.348	20.7939	38.3878	65.0361	101.976	148.717	201.918
82.76	11.3539	20.7997	38.3964	65.0509	101.995	148.741	201.954
82.86	11.3578	20.8142	38.4132	65.0607	102.004	148.758	201.988
82.96	11.3695	20.8232	38.4405	65.0861	102.036	148.79	202.022
83.06	11.3656	20.8329	38.4464	65.1017	102.054	148.816	202.056
83.16	11.3695	20.8388	38.4581	65.1103	102.065	148.837	202.081
83.26	11.3695	20.8525	38.4737	65.1251	102.075	148.859	202.119
83.36	11.3754	20.8525	38.4874	65.1407	102.096	148.871	202.142
83.46	11.3793	20.8525	38.4971	65.1564	102.115	148.897	202.171
83.56	11.3793	20.8583	38.501	65.1544	102.118	148.91	202.185
83.66	11.3781	20.8603	38.5089	65.1669	102.125	148.93	202.202
83.76	11.3832	20.874	38.5175	65.1798	102.139	148.947	202.228
83.86	11.3871	20.874	38.5362	65.1954	102.146	148.969	202.261
83.96	11.3773	20.8896	38.5479	65.2111	102.164	148.996	202.293
84.06	11.3851	20.8943	38.5577	65.2267	102.176	149.012	202.306
84.16	11.389	20.9033	38.5674	65.2306	102.196	149.026	202.343
84.26	11.3949	20.9091	38.5772	65.247	102.204	149.051	202.369
84.36	11.4086	20.9326	38.5987	65.2697	102.235	149.077	202.403
84.46	11.4086	20.9326	38.6085	65.2814	102.245	149.105	202.437
84.56	11.4144	20.9443	38.6268	65.297	102.266	149.127	202.462
84.66	11.4183	20.9501	38.6358	65.3107	102.275	149.151	202.488
84.76	11.4183	20.9638	38.6475	65.3271	102.295	149.166	202.513
84.86	11.4262	20.9638	38.6573	65.34	102.305	149.19	202.539
84.96	11.4387	20.9736	38.6768	65.3556	102.329	149.217	202.581
85.06	11.434	20.9892	38.6866	65.3712	102.335	149.24	202.601
85.16	11.4379	20.9919	38.6983	65.3868	102.344	149.266	202.627
85.26	11.4379	20.9931	38.7081	65.4064	102.366	149.287	202.651
85.36	11.4437	21.0087	38.7264	65.4208	102.375	149.309	202.689
85.46	11.4476	21.0126	38.7354	65.4259	102.394	149.326	202.71
85.56	11.4476	21.0126	38.7471	65.4396	102.405	149.352	202.736
85.66	11.4535	21.0185	38.7628	65.4572	102.424	149.366	202.772
85.76	11.4594	21.0322	38.7764	65.4611	102.436	149.396	202.799
85.86	11.4496	21.0341	38.7803	65.4767	102.454	149.411	202.823
85.96	11.4594	21.0439	38.7979	65.5009	102.467	149.445	202.859
86.06	11.4652	21.0595	38.8077	65.5157	102.485	149.46	202.892
86.16	11.468	21.0634	38.8174	65.5197	102.495	149.477	202.918
86.26	11.473	21.0693	38.8331	65.5372	102.515	149.506	202.941
86.36	11.4769	21.0818	38.8475	65.5509	102.524	149.52	202.968
86.46	11.4769	21.0829	38.8663	65.5654	102.534	149.547	202.992
86.56	11.4828	21.0888	38.876	65.5743	102.555	149.576	203.026
86.66	11.4867	21.1025	38.8858	65.59	102.564	149.591	203.051
86.76	11.4886	21.1025	38.8975	65.5997	102.584	149.617	203.071
86.86	11.4886	21.1122	38.9073	65.6173	102.594	149.645	203.097
86.96	11.4945	21.1181	38.9171	65.6298	102.606	149.666	203.13
87.06	11.4984	21.122	38.9268	65.6349	102.624	149.682	203.156
87.16	11.4984	21.1337	38.9374	65.6564	102.643	149.706	203.181
87.26	11.5043	21.1396	38.9464	65.67	102.655	149.721	203.219
87.36	11.5082	21.1435	38.9561	65.6857	102.674	149.747	203.242
87.46	11.5238	21.163	38.9756	65.6993	102.696	149.775	203.278
87.56	11.5285	21.1689	38.9874	65.7169	102.714	149.79	203.31
87.66	11.5179	21.1833	38.9913	65.7294	102.725	149.805	203.325
87.76	11.5238	21.1884	39.0069	65.7345	102.745	149.836	203.361
87.86	11.5277	21.1923	39.0155	65.7501	102.754	149.85	203.388
87.96	11.5277	21.1923	39.0264	65.7657	102.765	149.875	203.412
88.06	11.5277	21.2079	39.0362	65.7814	102.784	149.896	203.438
88.16	11.5336	21.2119	39.0518	65.7861	102.789	149.921	203.463
88.26	11.5375	21.2119	39.0596	65.799	102.804	149.935	203.497
88.36	11.5375	21.2294	39.0733	65.8146	102.813	149.956	203.515
88.46	11.5453	21.2333	39.0811	65.8302	102.834	149.971	203.54
88.56	11.5492	21.2333	39.087	65.8361	102.844	149.996	203.572
88.66	11.548	21.249	39.1026	65.8486	102.866	150.016	203.599
88.76	11.5531	21.2529	39.1182	65.8654	102.874	150.029	203.629
88.86	11.557	21.2517	39.1268	65.8693	102.895	150.055	203.652
88.96	11.557	21.2685	39.1358	65.8849	102.905	150.076	203.673
89.06	11.5629	21.2724	39.1456	65.9005	102.924	150.098	203.695
89.16	11.5668	21.2724	39.1573	65.9161	102.941	150.115	203.726
89.26	11.5668	21.288	39.1671	65.9189	102.957	150.137	203.75
89.36	11.557	21.2919	39.1768	65.9357	102.965	150.165	203.776
89.46	11.5648	21.2919	39.1866	65.9396	102.975	150.18	203.801
89.56	11.5687	21.3036	39.1893	65.9552	102.993	150.207	203.827
89.66	11.5687	21.3095	39.2022	65.9708	103.01	150.235	203.857
89.76	11.5746	21.3134	39.2159	65.9865	103.028	150.25	203.882
89.86	11.5773	21.3232	39.2256	65.9892	103.036	150.266	203.916
89.96	11.5824	21.329	39.2354	66.006	103.051	150.295	203.94
90.06	11.5863	21.3318	39.2471	66.0099	103.068	150.31	203.967
90.16	11.5863	21.3486	39.2569	66.0255	103.075	150.327	203.99
90.26	11.5941	21.3525	39.2667	66.0411	103.094	150.346	204.017
90.36	11.598	21.3525	39.2667	66.0458	103.105	150.376	204.041
90.46	11.5883	21.3583	39.2772	66.0587	103.123	150.394	204.067
90.56	11.6	21.3779	39.2921	66.0822	103.141	150.416	204.097
90.66	11.6078	21.3818	39.3057	66.09	103.164	150.436	204.116
90.76	11.6078	21.3876	39.3155	66.1056	103.183	150.455	204.14
90.86	11.6136	21.4033	39.3253	66.1212	103.194	150.479	204.167
90.96	11.6176	21.4033	39.337	66.1259	103.213	150.496	204.185
91.06	11.6176	21.4091	39.3467	66.1388	103.225	150.516	204.21
91.16	11.6254	21.4228	39.3565	66.1447	103.245	150.53	204.236
91.26	11.6183	21.4228	39.3663	66.1603	103.265	150.545	204.261
91.36	11.6176	21.4286	39.3768	66.1759	103.284	150.575	204.287
91.46	11.6234	21.4314	39.3858	66.1857	103.288	150.596	204.317
91.56	11.6273	21.4423	39.3956	66.2001	103.304	150.609	204.33
91.66	11.6273	21.4482	39.4053	66.2052	103.323	150.626	204.356
91.76	11.6332	21.4521	39.4171	66.2189	103.334	150.656	204.387
91.86	11.6371	21.4579	39.4268	66.2267	103.354	150.676	204.41
91.96	11.6371	21.4716	39.4366	66.2462	103.374	150.696	204.437
92.06	11.6371	21.4716	39.4464	66.2587	103.383	150.709	204.468
92.16	11.6332	21.4794	39.4569	66.2638	103.405	150.725	204.48
92.26	11.639	21.4833	39.4659	66.2794	103.414	150.746	204.506
92.36	11.6379	21.4931	39.4756	66.295	103.434	150.766	204.53
92.46	11.6429	21.499	39.4854	66.299	103.445	150.786	204.556
92.56	11.6469	21.5029	39.503	66.3165	103.463	150.816	204.581
92.66	11.6469	21.5017	39.5069	66.3263	103.485	150.829	204.607
92.76	11.6527	21.5165	39.5167	66.3388	103.488	150.846	204.632
92.86	11.6566	21.5224	39.5264	66.3556	103.51	150.865	204.658
92.96	11.6625	21.5224	39.5362	66.3654	103.518	150.885	204.683
93.06	11.6566	21.5283	39.5468	66.379	103.534	150.916	204.709
93.16	11.6586	21.5419	39.5557	66.3966	103.554	150.935	204.728
93.26	11.6644	21.5478	39.5655	66.3994	103.563	150.956	204.758
93.36	11.6683	21.5517	39.5655	66.4142	103.584	150.975	204.782
93.46	11.6754	21.5704	39.5823	66.4271	103.611	151.003	204.804
93.56	11.6859	21.581	39.5987	66.4474	103.627	151.038	204.839
93.66	11.6887	21.5849	39.6085	66.4669	103.646	151.057	204.863
93.76	11.6937	21.5849	39.6182	66.4728	103.666	151.077	204.89
93.86	11.6976	21.5935	39.6339	66.4872	103.67	151.092	204.908
93.96	11.6937	21.5986	39.6397	66.4904	103.685	151.107	204.931
94.06	11.6996	21.6025	39.6483	66.506	103.702	151.128	204.958
94.16	11.6996	21.6044	39.6573	66.5275	103.725	151.158	204.988
94.26	11.7054	21.6201	39.6671	66.5314	103.741	151.171	205.013
94.36	11.7094	21.624	39.6788	66.547	103.745	151.187	205.027
94.46	11.7094	21.6298	39.6885	66.5615	103.766	151.207	205.058
94.56	11.725	21.6435	39.7081	66.5763	103.795	151.237	205.092
94.66	11.7289	21.6533	39.7178	66.59	103.817	151.258	205.118
94.76	11.7289	21.6533	39.7178	66.5978	103.827	151.277	205.148
94.86	11.7347	21.6611	39.7284	66.6115	103.845	151.298	205.173
94.96	11.7289	21.665	39.7432	66.6271	103.866	151.316	205.199
95.06	11.7367	21.6747	39.7569	66.6376	103.885	151.338	205.218
95.16	11.7394	21.6806	39.7667	66.6505	103.897	151.358	205.242
95.26	11.7386	21.6833	39.7784	66.6564	103.909	151.381	205.269
95.36	11.7445	21.6982	39.7881	66.672	103.926	151.403	205.299
95.46	11.7484	21.704	39.7979	66.6779	103.936	151.42	205.312
95.56	11.7484	21.704	39.8077	66.6974	103.954	151.437	205.338
95.66	11.7543	21.7099	39.8077	66.7119	103.975	151.458	205.362
95.76	11.7582	21.7236	39.8182	66.7169	103.995	151.477	205.388
95.86	11.7601	21.7236	39.8272	66.7306	104	151.498	205.419
95.96	11.7562	21.7294	39.837	66.7462	104.022	151.516	205.431
96.06	11.7601	21.7451	39.8467	66.7521	104.031	151.547	205.458
96.16	11.766	21.7451	39.8467	66.7677	104.045	151.557	205.488
96.26	11.7699	21.7509	39.8585	66.7704	104.067	151.586	205.504
96.36	11.7687	21.7548	39.8682	66.7872	104.085	151.607	205.526
96.46	11.7738	21.7704	39.878	66.797	104.094	151.628	205.549
96.56	11.7679	21.7732	39.8878	66.8107	104.116	151.646	205.579
96.66	11.7679	21.7724	39.8956	66.8282	104.129	151.652	205.599
96.76	11.7738	21.7783	39.9081	66.838	104.136	151.667	205.623
96.86	11.7797	21.7939	39.9171	66.8505	104.155	151.687	205.637
96.96	11.7855	21.7939	39.9268	66.8556	104.176	151.706	205.667
97.06	11.7894	21.7997	39.9268	66.8712	104.196	151.727	205.689
97.16	11.7797	21.8036	39.9385	66.8868	104.206	151.748	205.714
97.26	11.7855	21.8134	39.9483	66.8907	104.225	151.757	205.74
97.36	11.7894	21.8193	39.9581	66.9072	104.235	151.777	205.759
97.46	11.7953	21.8251	39.9581	66.9103	104.256	151.797	205.789
97.56	11.7992	21.831	39.9667	66.9259	104.275	151.817	205.802
97.66	11.798	21.8447	39.9776	66.9376	104.286	151.838	205.828
97.76	11.8031	21.8435	39.9874	66.9513	104.299	151.85	205.841
97.86	11.8031	21.8544	39.9932	66.9728	104.313	151.873	205.873
97.96	11.809	21.8622	40.0069	66.9814	104.335	151.896	205.899
98.06	11.8148	21.8681	40.0186	66.9962	104.344	151.917	205.93
98.16	11.8187	21.874	40.0284	67.006	104.366	151.937	205.942
98.26	11.8148	21.8837	40.0381	67.0275	104.385	151.957	205.969
98.36	11.8187	21.8896	40.037	67.0314	104.39	151.977	205.987
98.46	11.8246	21.8935	40.0518	67.047	104.405	151.996	206.004
98.56	11.8285	21.8994	40.0674	67.0615	104.416	152.018	206.03
98.66	11.8285	21.9033	40.0772	67.0665	104.436	152.032	206.049
98.76	11.8344	21.913	40.087	67.0861	104.445	152.051	206.067
98.86	11.8402	21.915	40.087	67.09	104.465	152.068	206.097
98.96	11.8343	21.915	40.0909	67.1017	104.473	152.081	206.114
99.06	11.8265	21.915	40.0987	67.1017	104.476	152.098	206.131
99.16	11.8293	21.9208	40.1085	67.1161	104.495	152.106	206.149
99.26	11.8344	21.9333	40.1085	67.1368	104.506	152.127	206.168
99.36	11.8383	21.9384	40.1171	67.1407	104.526	152.146	206.198
99.46	11.8383	21.9423	40.128	67.1564	104.547	152.167	206.217
99.56	11.8441	21.9501	40.1378	67.1681	104.556	152.178	206.233
99.66	11.85	21.9599	40.1534	67.1876	104.581	152.207	206.265
99.76	11.8578	21.9638	40.1573	67.1974	104.596	152.218	206.288
99.86	11.8539	21.9736	40.1671	67.2099	104.603	152.23	206.312
99.96	11.8461	21.9736	40.1788	67.2208	104.622	152.247	206.321
100.06	11.85	21.9794	40.1788	67.2267	104.629	152.268	206.34
100.16	11.8617	21.9892	40.1944	67.2521	104.653	152.283	206.364
100.26	11.8695	21.9951	40.2069	67.2618	104.675	152.313	206.398
100.36	11.8754	22.0009	40.2061	67.2775	104.684	152.33	206.417
100.46	11.8793	22.0146	40.2178	67.2802	104.706	152.348	206.447
100.56	11.8683	22.0204	40.2178	67.297	104.715	152.366	206.478
100.66	11.8734	22.0232	40.2276	67.3068	104.737	152.387	206.5
100.76	11.8832	22.0283	40.2432	67.3204	104.745	152.408	206.519
100.86	11.8871	22.0322	40.2569	67.3263	104.76	152.427	206.549
100.96	11.8773	22.038	40.2589	67.3408	104.776	152.447	206.567
101.06	11.8851	22.0439	40.2686	67.3458	104.784	152.466	206.59
101.16	11.889	22.0536	40.2772	67.3654	104.805	152.477	206.614
101.26	11.8949	22.0595	40.2764	67.3712	104.815	152.498	206.629
101.36	11.8988	22.0634	40.2862	67.3868	104.831	152.516	206.647
101.46	11.8988	22.0634	40.2979	67.3907	104.835	152.527	206.678
101.56	11.8949	22.0693	40.3038	67.3986	104.856	152.547	206.7
101.66	11.8988	22.0732	40.3174	67.4169	104.866	152.567	206.719
101.76	11.9047	22.081	40.3272	67.42	104.885	152.58	206.749
101.86	11.9086	22.0849	40.3272	67.4357	104.896	152.596	206.767
101.96	11.9164	22.1005	40.3272	67.4415	104.914	152.605	206.798
102.06	11.9094	22.1033	40.3389	67.4572	104.92	152.633	206.816
102.16	11.9144	22.1083	40.3546	67.4669	104.936	152.658	206.839
102.26	11.9183	22.1122	40.3671	67.4814	104.956	152.677	206.857
102.36	11.9242	22.1122	40.3663	67.4865	104.965	152.697	206.888
102.46	11.9398	22.1259	40.3897	67.5079	104.987	152.727	206.918
102.56	11.9359	22.1318	40.3897	67.5236	105.008	152.748	206.94
102.66	11.9398	22.1357	40.3995	67.5294	105.017	152.76	206.96
102.76	11.9398	22.1415	40.4092	67.5419	105.038	152.778	206.99
102.86	11.9457	22.1454	40.4092	67.547	105.047	152.799	207.009
102.96	11.9398	22.1513	40.421	67.5529	105.061	152.818	207.031
103.06	11.9476	22.165	40.4296	67.5685	105.068	152.829	207.055
103.16	11.9515	22.165	40.4346	67.5782	105.086	152.848	207.075
103.26	11.9574	22.1728	40.4483	67.5939	105.098	152.869	207.093
103.36	11.9574	22.1826	40.4639	67.6056	105.123	152.885	207.123
103.46	11.9672	22.1923	40.4678	67.6181	105.136	152.908	207.149
103.56	11.9711	22.2021	40.4796	67.631	105.157	152.928	207.172
103.66	11.9672	22.2048	40.4796	67.6388	105.166	152.937	207.19
103.76	11.9769	22.2099	40.4893	67.6583	105.178	152.959	207.221
103.86	11.9797	22.2138	40.4893	67.6622	105.197	152.977	207.239
103.96	11.9847	22.2138	40.5049	67.6681	105.2	152.988	207.262
104.06	11.9789	22.2216	40.5096	67.6884	105.217	153.002	207.28
104.16	11.9847	22.2255	40.5186	67.6915	105.227	153.018	207.305
104.26	11.9906	22.2314	40.5186	67.7072	105.247	153.029	207.339
104.36	11.9808	22.2451	40.5284	67.713	105.256	153.048	207.349
104.46	11.9867	22.2509	40.5284	67.7189	105.278	153.068	207.38
104.56	11.9965	22.2548	40.546	67.7286	105.288	153.078	207.399
104.66	12.0004	22.2607	40.5499	67.749	105.306	153.098	207.422
104.76	11.9906	22.2665	40.5596	67.7521	105.317	153.117	207.446
104.86	11.9965	22.2724	40.5596	67.7579	105.336	153.129	207.469
104.96	12.0004	22.2763	40.5694	67.7677	105.341	153.155	207.491
105.06	12.0062	22.2822	40.5682	67.7716	105.362	153.178	207.515
105.16	12.0101	22.2919	40.5792	67.7892	105.372	153.199	207.53
105.26	11.9992	22.2947	40.5792	67.7919	105.377	153.208	207.549
105.36	12.0062	22.2997	40.5948	67.797	105.397	153.228	207.579
105.46	12.016	22.3036	40.5987	67.8087	105.407	153.248	207.597
105.56	12.0101	22.3095	40.6085	67.8126	105.426	153.259	207.608
105.66	12.016	22.3154	40.6085	67.8282	105.438	153.277	207.638
105.76	12.0199	22.3212	40.6202	67.838	105.448	153.299	207.649
105.86	12.016	22.3251	40.6202	67.8497	105.466	153.309	207.669
105.96	12.0199	22.331	40.6288	67.8583	105.477	153.318	207.705
106.06	12.0199	22.3349	40.6436	67.8712	105.487	153.339	207.72
106.16	12.016	22.3349	40.6475	67.8771	105.508	153.357	207.744
106.26	12.0199	22.3408	40.6592	67.8829	105.517	153.369	207.771
106.36	12.0258	22.3447	40.6592	67.8888	105.536	153.387	207.789
106.46	12.0199	22.3466	40.669	67.9013	105.547	153.404	207.812
106.56	12.0277	22.3525	40.6749	67.9083	105.567	153.428	207.83
106.66	12.0316	22.3455	40.6885	67.9181	105.577	153.438	207.854
106.76	12.0277	22.3505	40.6885	67.9279	105.586	153.457	207.882
106.86	12.0305	22.3642	40.7003	67.9318	105.596	153.469	207.9
106.96	12.0355	22.3544	40.7061	67.9396	105.618	153.477	207.911
107.06	12.0394	22.3603	40.7186	67.9493	105.626	153.504	207.93
107.16	12.0355	22.3642	40.7178	67.9689	105.637	153.519	207.948
107.26	12.0394	22.3642	40.7276	67.9716	105.657	153.538	207.971
107.36	12.0453	22.372	40.7296	67.9786	105.666	153.549	207.989
107.46	12.0492	22.3759	40.7354	67.9884	105.677	153.568	208.017
107.56	12.0453	22.3759	40.7491	67.9982	105.686	153.579	208.04
107.66	12.0551	22.3818	40.7549	68.0079	105.702	153.603	208.056
107.76	12.0551	22.3915	40.7686	68.0197	105.717	153.619	208.079
107.86	12.0609	22.3954	40.7686	68.0283	105.737	153.628	208.104
107.96	12.0668	22.4013	40.7764	68.0372	105.747	153.648	208.131
108.06	12.0609	22.4041	40.7901	68.0411	105.756	153.658	208.149
108.16	12.0668	22.4033	40.7889	68.049	105.766	153.678	208.172
108.26	12.0648	22.3935	40.7921	68.0626	105.772	153.682	208.19
108.36	12.0668	22.3954	40.794	68.0685	105.777	153.698	208.209
108.46	12.0668	22.4013	40.8135	68.0771	105.791	153.713	208.237
108.56	12.0707	22.4052	40.8135	68.0822	105.811	153.728	208.254
108.66	12.0824	22.4111	40.8155	68.0939	105.823	153.755	208.274
108.76	12.0891	22.415	40.835	68.1075	105.837	153.768	208.295
108.86	12.0883	22.4247	40.8487	68.1212	105.856	153.789	208.327
108.96	12.0961	22.4306	40.8585	68.129	105.866	153.814	208.349
109.06	12.0902	22.4345	40.8643	68.1388	105.877	153.829	208.374
109.16	12.0961	22.4353	40.8702	68.1486	105.886	153.848	208.39
109.26	12.0941	22.4345	40.8729	68.1513	105.889	153.852	208.402
109.36	12.0863	22.4345	40.8741	68.1525	105.897	153.857	208.427
109.46	12.0961	22.4462	40.8839	68.1642	105.913	153.891	208.455
109.56	12.1058	22.454	40.8975	68.1779	105.927	153.907	208.47
109.66	12.0941	22.4482	40.8975	68.1818	105.94	153.912	208.488
109.76	12.0961	22.4501	40.8995	68.1818	105.946	153.928	208.499
109.86	12.1	22.4443	40.9092	68.1884	105.957	153.938	208.519
109.96	12.1058	22.4443	40.9092	68.1974	105.966	153.947	208.529
110.06	12.1097	22.4619	40.9346	68.2169	105.991	153.969	208.562
110.16	12.1176	22.4658	40.9385	68.2267	106.006	153.983	208.586
110.26	12.1176	22.4658	40.9385	68.2325	106.016	153.998	208.601
110.36	12.1203	22.4716	40.9491	68.2384	106.028	154.018	208.619
110.46	12.1254	22.4744	40.9542	68.2482	106.036	154.028	208.63
110.56	12.1254	22.4853	40.9639	68.2626	106.051	154.043	208.654
110.66	12.1351	22.4931	40.9737	68.2775	106.067	154.064	208.687
110.76	12.139	22.4833	40.9874	68.2872	106.077	154.077	208.697
110.86	12.1351	22.4892	40.9874	68.297	106.085	154.088	208.72
110.96	12.139	22.4931	40.9874	68.3068	106.102	154.098	208.73
111.06	12.1449	22.4951	40.9952	68.3126	106.116	154.114	208.749
111.16	12.139	22.5009	41.0089	68.3185	106.125	154.137	208.767
111.26	12.1449	22.5048	41.0089	68.3282	106.137	154.148	208.789
111.36	12.139	22.5048	41.0147	68.3369	106.152	154.163	208.8
111.46	12.1449	22.5107	41.0284	68.3478	106.166	154.178	208.818
111.56	12.1488	22.5146	41.0381	68.3673	106.176	154.197	208.839
111.66	12.1566	22.5204	41.046	68.3673	106.186	154.208	208.863
111.76	12.1605	22.5244	41.0585	68.3712	106.196	154.223	208.878
111.86	12.1566	22.5302	41.0577	68.3771	106.202	154.238	208.9
111.96	12.1594	22.5349	41.0635	68.3888	106.215	154.247	208.907
112.06	12.1547	22.5302	41.0674	68.3974	106.225	154.264	208.918
112.16	12.1586	22.5341	41.0772	68.4064	106.237	154.277	208.946
112.26	12.1644	22.5341	41.0831	68.4161	106.252	154.295	208.97
112.36	12.1586	22.54	41.0889	68.4279	106.255	154.307	208.986
112.46	12.1644	22.5439	41.0889	68.4279	106.266	154.318	208.997
112.56	12.1683	22.5497	41.1046	68.4376	106.276	154.334	209.008
112.66	12.1644	22.5536	41.1085	68.4474	106.282	154.346	209.03
112.76	12.1683	22.5595	41.1085	68.4572	106.296	154.348	209.043
112.86	12.1762	22.5654	41.1143	68.4579	106.305	154.357	209.058
112.96	12.1801	22.5712	41.1385	68.4767	106.315	154.384	209.078
113.06	12.1761	22.5751	41.1378	68.4806	106.332	154.396	209.097
113.16	12.1859	22.5751	41.1436	68.4865	106.336	154.408	209.114
113.26	12.1898	22.581	41.1475	68.4982	106.345	154.423	209.129
113.36	12.1801	22.5837	41.1475	68.4982	106.362	154.437	209.14
113.46	12.1859	22.579	41.1631	68.5079	106.375	154.447	209.164
113.56	12.1859	22.5829	41.1671	68.5177	106.375	154.454	209.179
113.66	12.1898	22.5829	41.169	68.5165	106.387	154.467	209.189
113.76	12.1859	22.5888	41.169	68.5255	106.392	154.484	209.214
113.86	12.1984	22.5927	41.1846	68.547	106.414	154.507	209.239
113.96	12.1937	22.5986	41.1885	68.5568	106.426	154.516	209.258
114.06	12.2035	22.5927	41.1971	68.5568	106.432	154.523	209.274
114.16	12.2074	22.5947	41.2022	68.5665	106.446	154.536	209.289
114.26	12.2035	22.5947	41.2159	68.5782	106.445	154.547	209.313
114.36	12.2094	22.6005	41.2178	68.588	106.456	154.562	209.328
114.46	12.2152	22.6044	41.2237	68.5869	106.456	154.578	209.345
114.56	12.2094	22.6033	41.2276	68.5958	106.471	154.577	209.368
114.66	12.2191	22.6025	41.2374	68.6154	106.487	154.603	209.388
114.76	12.2152	22.6083	41.2432	68.6271	106.495	154.617	209.405
114.86	12.2191	22.6122	41.2569	68.6212	106.504	154.628	209.428
114.96	12.225	22.6122	41.2569	68.6271	106.512	154.633	209.444
115.06	12.2191	22.6142	41.2647	68.6368	106.526	154.646	209.459
115.16	12.225	22.6142	41.2686	68.6454	106.534	154.657	209.47
115.26	12.2191	22.6103	41.2745	68.6466	106.541	154.672	209.495
115.36	12.225	22.6142	41.2784	68.6564	106.555	154.678	209.51
115.46	12.2277	22.6201	41.2842	68.6661	106.555	154.692	209.521
115.56	12.2426	22.6337	41.2968	68.6759	106.581	154.717	209.537
115.66	12.2426	22.6396	41.3057	68.6857	106.585	154.727	209.565
115.76	12.2484	22.6337	41.3077	68.6876	106.6	154.743	209.576
115.86	12.2386	22.6396	41.3135	68.6974	106.62	154.746	209.593
115.96	12.2445	22.6494	41.3174	68.7072	106.625	154.762	209.607
116.06	12.2484	22.6611	41.3233	68.7158	106.625	154.776	209.618
116.16	12.2445	22.6541	41.3272	68.715	106.635	154.781	209.644
116.26	12.2484	22.6591	41.3331	68.7325	106.642	154.797	209.658
116.36	12.2445	22.663	41.337	68.7365	106.651	154.812	209.675
116.46	12.2543	22.6747	41.3487	68.7521	106.67	154.823	209.703
116.56	12.2601	22.6943	41.3624	68.7657	106.68	154.848	209.729
116.66	12.2601	22.6845	41.3663	68.7736	106.684	154.848	209.74
116.76	12.2504	22.6904	41.3702	68.7794	106.687	154.864	209.757
116.86	12.2562	22.7001	41.369	68.7822	106.692	154.877	209.78
116.96	12.2718	22.7197	41.3897	68.8087	106.717	154.9	209.812
117.06	12.2758	22.7197	41.3975	68.8165	106.737	154.917	209.845
117.16	12.2785	22.7294	41.3975	68.8263	106.743	154.924	209.859
117.26	12.2738	22.7411	41.4034	68.8282	106.747	154.937	209.876
117.36	12.2797	22.7353	41.419	68.8282	106.745	154.949	209.892
117.46	12.2758	22.7353	41.4249	68.838	106.747	154.954	209.91
117.56	12.2855	22.7509	41.4385	68.8478	106.766	154.977	209.938
117.66	12.2855	22.7568	41.4346	68.8536	106.772	154.994	209.961
117.76	12.2797	22.7646	41.4444	68.8466	106.782	155.003	209.979
117.86	12.2855	22.7548	41.4483	68.8458	106.802	155.014	209.997
117.96	12.2855	22.7607	41.4581	68.8575	106.817	155.027	210.006
118.06	12.2953	22.7704	41.4569	68.8634	106.819	155.051	210.04
118.16	12.3051	22.7732	41.462	68.8868	106.827	155.061	210.05
118.26	12.309	22.7783	41.4561	68.8966	106.832	155.051	210.074
118.36	12.3051	22.7665	41.4522	68.9064	106.845	155.044	210.089
118.46	12.3148	22.7783	41.4581	68.9279	106.844	155.062	210.117
118.56	12.3246	22.7665	41.4581	68.9337	106.862	155.072	210.126
118.66	12.3246	22.7763	41.4483	68.9376	106.866	155.074	210.129
118.76	12.3285	22.7802	41.4327	68.922	106.87	155.067	210.122
118.86	12.3285	22.7783	41.4288	68.9435	106.88	155.078	210.127
118.96	12.3187	22.7724	41.3975	68.9306	106.873	155.066	210.108
119.06	12.2992	22.7587	41.3807	68.8986	106.848	155.047	210.093
119.16	12.2875	22.7509	41.3682	68.8517	106.848	155.057	210.08
119.26	12.3	22.7451	41.3417	68.8154	106.829	155.052	210.06
119.36	12.2933	22.749	41.3253	68.7685	106.821	155.03	210.071
119.46	12.3031	22.7529	41.3303	68.7462	106.842	155.06	210.114
119.56	12.248	22.6705	41.331	68.7305	106.751	155.066	210.076
119.66	12.2585	22.6103	41.3917	68.8599	106.632	155.143	210.062
119.76	12.2585	22.6681	41.3917	68.8599	106.632	155.143	210.062
119.86	12.2609	22.6681	41.394	68.8622	106.637	155.143	210.062
119.96	15.6172	30.3361	31.9944	65.1915	113.511	148.271	207.137
120.06	13.7562	6.48999	31.9967	65.1938	89.02	148.271	207.137
120.16	-15.1457	6.48689	10.6436	65.1923	89.0169	148.268	207.133
120.26	8.67292	1.40991	43.9111	70.5305	83.9399	164.191	227.188
120.66	9.86318	22.6671	36.8732	61.2039	101.253	140.832	206.712
120.76	9.09397	20.9892	33.9369	55.9963	91.1891	125.42	178.688
120.86	8.28544	19.3189	31.5963	51.7102	82.6897	113.697	158.812
120.96	7.94539	18.0193	29.7269	48.9565	76.6871	105.6	145.026
121.06	7.85994	17.0717	28.77	46.8781	72.7844	100.06	135.699
121.16	7.51031	16.2919	27.8469	45.1014	69.6754	95.9308	128.837
121.26	7.4548	15.9247	27.1199	43.9426	67.2891	92.7816	123.63
121.36	7.0966	15.2791	26.2684	42.8268	65.1136	89.9343	119.326
121.46	6.82881	14.7822	25.6271	41.7695	63.495	87.6667	115.892
121.56	6.77626	14.4216	25.1804	41.0303	62.0559	85.9429	113.132
121.66	6.6649	14.0186	24.8948	40.2568	60.6908	84.1446	110.725
121.76	6.57702	13.7908	24.5679	39.6044	59.6797	82.566	108.335
121.86	6.50937	13.6794	24.198	39.0436	58.8001	81.1988	106.486
121.96	6.43899	13.4713	23.8514	38.4458	57.9692	79.9851	104.725
122.06	6.31325	13.2615	23.4472	38.0232	57.1832	78.7921	102.91
122.16	6.20742	13.0014	23.0995	37.4962	56.388	77.6852	101.347
122.26	6.14021	12.8256	22.8425	37.1153	55.627	76.7406	99.9428
122.36	6.04842	12.5748	22.6327	36.681	54.9973	75.7776	98.5963
122.46	6.01323	12.4427	22.451	36.3692	54.4122	75.0328	97.3373
122.56	5.92457	12.3411	22.2987	36.0841	53.8918	74.2491	96.2092
122.66	5.87849	12.2005	22.0671	35.765	53.325	73.4882	95.0537
122.76	5.86091	12.0787	21.9179	35.4911	52.7977	72.7667	94.0361
122.86	5.80232	11.9806	21.7963	35.2138	52.3426	72.0769	93.1561
122.96	5.73589	11.8548	21.6362	34.915	51.9164	71.4101	92.2342
123.06	5.67225	11.7943	21.4526	34.663	51.5399	70.7917	91.349
123.16	5.62457	11.715	21.2878	34.3583	51.1559	70.189	90.4252
123.26	5.54761	11.604	21.1295	34.0927	50.7946	69.616	89.5963
123.36	5.49256	11.5372	20.9877	33.863	50.4106	69.148	88.8303
123.46	5.44683	11.47	20.8471	33.6755	50.0649	68.6363	88.1888
123.56	5.40075	11.4025	20.6909	33.454	49.6469	68.1273	87.4893
123.66	5.32691	11.3118	20.5592	33.2646	49.277	67.5874	86.7158
123.76	5.27967	11.2247	20.4506	33.0583	48.9329	67.1461	86.0537
123.86	5.26129	11.1642	20.3608	32.9158	48.6528	66.7921	85.3955
123.96	5.22028	11.0599	20.2623	32.7438	48.3871	66.3714	84.7764
124.06	5.16559	10.9904	20.1448	32.5388	48.1	65.9034	84.1151
124.16	5.11951	10.9044	20.0405	32.3228	47.8137	65.4777	83.5701
124.26	5.10113	10.8528	19.9487	32.1572	47.5746	65.0499	82.9971
124.36	5.06012	10.788	19.8334	32.0103	47.2872	64.6437	82.4557
124.46	5.0199	10.7286	19.7424	31.8708	47.05	64.3085	81.8951
124.56	5.00934	10.6829	19.6518	31.736	46.8266	63.9366	81.3885
124.66	4.96051	10.6154	19.5639	31.5962	46.5684	63.5909	80.8627
124.76	4.93982	10.5517	19.4807	31.436	46.3126	63.2538	80.392
124.86	4.90387	10.5071	19.392	31.2829	46.1039	62.9308	79.899
124.96	4.87537	10.465	19.303	31.1333	45.8829	62.621	79.4447
125.06	4.86285	10.4267	19.2229	31.0103	45.6544	62.2859	78.9701
125.16	4.81988	10.388	19.1381	30.8669	45.4309	61.9464	78.5201
125.26	4.79529	10.3329	19.0647	30.7368	45.2012	61.6718	78.0814
125.36	4.78552	10.297	18.9944	30.6177	45.0008	61.3621	77.6799
125.46	4.74762	10.2474	18.8901	30.4751	44.7981	61.0597	77.3021
125.56	4.72614	10.2021	18.8206	30.3657	44.584	60.8132	76.926
125.66	4.70856	10.1712	18.7494	30.2282	44.4036	60.5175	76.5404
125.76	4.67419	10.1161	18.6838	30.1028	44.2286	60.2683	76.1682
125.86	4.65467	10.0822	18.6135	29.9849	44.0418	60.0417	75.7834
125.96	4.64685	10.0497	18.5627	29.8939	43.8751	59.7839	75.3955
126.06	4.60309	10.0071	18.4721	29.777	43.6855	59.5078	75.0052
126.16	4.59528	9.97748	18.4112	29.6634	43.5391	59.2652	74.6748
126.26	4.56872	9.94037	18.3362	29.561	43.368	59.0222	74.3135
126.36	4.55231	9.90948	18.267	29.4614	43.1992	58.7773	73.9514
126.46	4.5199	9.87201	18.2249	29.3372	43.0567	58.5484	73.633
126.56	4.51208	9.84271	18.1604	29.2466	42.9031	58.3054	73.3057
126.66	4.48786	9.80207	18.0979	29.1411	42.7481	58.0847	72.9873
126.76	4.47302	9.76459	18.0432	29.0521	42.5984	57.855	72.6807
126.86	4.45856	9.72473	17.9866	28.9497	42.4305	57.6238	72.3682
126.96	4.43903	9.70325	17.9377	28.8677	42.2734	57.405	72.0549
127.06	4.43396	9.68451	17.8752	28.7825	42.1446	57.191	71.7607
127.16	4.41052	9.64661	17.8284	28.681	41.993	56.9996	71.4705
127.26	4.3941	9.6095	17.769	28.6071	41.825	56.7937	71.1935
127.36	4.36951	9.58295	17.7178	28.5169	41.6824	56.5875	70.9061
127.46	4.36365	9.55756	17.676	28.4251	41.5613	56.3882	70.6377
127.56	4.34918	9.52667	17.6213	28.3442	41.4102	56.1882	70.376
127.66	4.33435	9.50092	17.5627	28.2552	41.2664	55.98	70.1014
127.76	4.31287	9.47943	17.5334	28.1849	41.1531	55.7874	69.8506
127.86	4.29724	9.44934	17.4796	28.1126	41.0301	55.6089	69.5994
127.96	4.27692	9.42004	17.4311	28.0192	40.8934	55.4148	69.3428
128.06	4.26208	9.40131	17.387	27.9427	40.7762	55.2457	69.1014
128.16	4.24762	9.37787	17.3467	27.8743	40.6492	55.0687	68.8514
128.26	4.22809	9.34308	17.3061	27.7837	40.5352	54.8757	68.5967
128.36	4.22107	9.32709	17.2667	27.7103	40.4215	54.7151	68.3748
128.46	4.2074	9.3017	17.2151	27.6224	40.3035	54.5386	68.1393
128.56	4.18903	9.28058	17.1663	27.5454	40.1844	54.3699	67.8975
128.66	4.18786	9.26458	17.1272	27.4798	40.0848	54.2151	67.6686
128.76	4.16833	9.2392	17.0764	27.4075	39.9695	54.0425	67.4236
128.86	4.14685	9.21185	17.0362	27.3235	39.8571	53.8831	67.1951
128.96	4.14996	9.19073	17.0014	27.2603	39.748	53.7222	66.9627
129.06	4.14294	9.16888	16.96	27.1888	39.6324	53.5777	66.733
129.16	4.1156	9.14349	16.9182	27.1068	39.5262	53.4202	66.5201
129.26	4.10309	9.12317	16.8791	27.0552	39.4207	53.2683	66.2979
129.36	4.09216	9.09857	16.8362	26.9923	39.3172	53.1273	66.0826
129.46	4.07654	9.07629	16.7999	26.9525	39.236	52.9749	65.8658
129.56	4.06402	9.0509	16.7573	26.8931	39.1289	52.8159	65.6678
129.66	4.04529	9.01849	16.7198	26.8255	39.0114	52.6546	65.4557
129.76	4.03162	8.9931	16.6799	26.7669	38.9149	52.5179	65.2596
129.86	4.02185	8.96967	16.6514	26.7025	38.818	52.3707	65.0514
129.96	4.00739	8.94855	16.6049	26.6392	38.7215	52.223	64.8572
130.06	3.98669	8.92474	16.5694	26.5763	38.6356	52.0784	64.651
130.16	3.97693	8.90326	16.5393	26.5267	38.5348	51.9222	64.4655
130.26	3.96832	8.88489	16.5061	26.4731	38.4422	51.8015	64.2713
130.36	3.95935	8.85638	16.4749	26.4114	38.3445	51.6671	64.0787
130.46	3.94177	8.83411	16.4366	26.3568	38.236	51.5179	63.8854
130.56	3.91638	8.79974	16.3936	26.2814	38.1461	51.389	63.6986
130.66	3.90582	8.78333	16.3686	26.2251	38.0535	51.2573	63.5174
130.76	3.90387	8.75873	16.3331	26.1614	37.9793	51.1273	63.317
130.86	3.88904	8.73334	16.2913	26.0814	37.8707	50.9827	63.1237
130.96	3.87927	8.71771	16.2647	26.0275	37.7965	50.8636	62.9498
131.06	3.86169	8.68646	16.212	25.9583	37.691	50.7308	62.7838
131.16	3.85699	8.67316	16.183	25.9106	37.625	50.6265	62.6216
131.26	3.84802	8.65912	16.1495	25.8528	37.5602	50.514	62.4635
131.36	3.82654	8.62787	16.1233	25.7892	37.4528	50.387	62.2916
131.46	3.81677	8.61224	16.0928	25.7396	37.3688	50.2667	62.1354
131.56	3.81402	8.59778	16.0588	25.6978	37.2996	50.146	61.9713
131.66	3.79919	8.56732	16.0256	25.6349	37.2008	50.0374	61.7975
131.76	3.78748	8.55286	16.003	25.5794	37.1336	49.9417	61.6263
131.86	3.77576	8.53802	15.9729	25.5247	37.0543	49.8421	61.4908
131.96	3.77301	8.52942	15.9456	25.4712	36.9754	49.7308	61.3377
132.06	3.76794	8.50873	15.9249	25.4161	36.902	49.637	61.1908
132.16	3.75622	8.48724	15.8928	25.3704	36.8238	49.5315	61.0338
132.26	3.73669	8.46185	15.8585	25.3216	36.7223	49.4046	60.8646
132.36	3.72809	8.44855	15.8245	25.2767	36.6649	49.2913	60.6939
132.46	3.71912	8.4306	15.7979	25.2318	36.611	49.1819	60.5455
132.56	3.7074	8.41693	15.7639	25.1837	36.5426	49.0745	60.3998
132.66	3.69568	8.39739	15.7432	25.1497	36.4734	48.9855	60.2545
132.76	3.69293	8.37512	15.7143	25.106	36.3981	48.8862	60.0963
132.86	3.68591	8.3681	15.6788	25.0548	36.3231	48.7784	59.9655
132.96	3.67615	8.35638	15.6534	25.0208	36.2535	48.6741	59.8334
133.06	3.66638	8.33685	15.6448	24.9759	36.1871	48.5745	59.6888
133.16	3.65778	8.31964	15.6252	24.9349	36.1356	48.471	59.5533
133.26	3.65857	8.31537	15.5948	24.8958	36.0641	48.387	59.4135
133.36	3.64685	8.29779	15.5674	24.8548	36.0035	48.2941	59.2806
133.46	3.64294	8.27826	15.553	24.8146	35.9274	48.1995	59.1588
133.56	3.62732	8.25677	15.5245	24.765	35.8492	48.0909	59.0228
133.66	3.6109	8.24035	15.4905	24.7278	35.7711	48.0034	58.8853
133.76	3.60779	8.21771	15.4631	24.6849	35.7164	47.9093	58.7416
133.86	3.59607	8.21497	15.4385	24.6458	35.6649	47.8089	58.6127
133.96	3.5863	8.19818	15.4229	24.6056	35.5981	47.7042	58.4799
134.06	3.57574	8.18762	15.3979	24.5688	35.5301	47.6175	58.3463
134.16	3.56677	8.17865	15.3741	24.5255	35.4664	47.5296	58.2162
134.26	3.56677	8.15131	15.3526	24.4896	35.3961	47.4269	58.0814
134.36	3.55701	8.14349	15.3342	24.4493	35.3278	47.3304	57.9525
134.46	3.54724	8.13879	15.3096	24.4056	35.2574	47.2335	57.8353
134.56	3.54645	8.11731	15.2834	24.3685	35.202	47.1487	57.7193
134.66	3.53747	8.10833	15.2667	24.3255	35.1422	47.0745	57.5912
134.76	3.52185	8.09271	15.2483	24.2833	35.0719	46.9679	57.474
134.86	3.51794	8.06927	15.2178	24.2454	35.0133	46.8898	57.3568
134.96	3.50427	8.0556	15.1866	24.2083	34.9457	46.7952	57.2552
135.06	3.49567	8.047	15.1733	24.1692	34.9012	46.7132	57.1463
135.16	3.49646	8.03216	15.1534	24.1302	34.8356	46.6124	57.0424
135.26	3.48669	8.01849	15.128	24.09	34.7828	46.5198	56.9221
135.36	3.47498	8.00598	15.1026	24.0482	34.7203	46.4171	56.8151
135.46	3.47888	8.00092	15.0901	24.0216	34.6754	46.3468	56.7033
135.56	3.46637	7.9884	15.0745	23.9849	34.6219	46.2718	56.5904
135.66	3.45154	7.97357	15.0518	23.9532	34.5668	46.1976	56.4681
135.76	3.44763	7.95795	15.0295	23.9114	34.5016	46.1085	56.3451
135.86	3.43591	7.94623	15.0069	23.8693	34.4508	46.007	56.2396
135.96	3.42731	7.93762	14.9846	23.8403	34.407	45.9261	56.1353
136.06	3.42224	7.92279	14.962	23.8009	34.3473	45.8421	56.0041
136.16	3.40662	7.90326	14.9397	23.765	34.2836	45.7648	55.8861
136.26	3.40857	7.89075	14.921	23.7384	34.2438	45.6906	55.7728
136.36	3.3949	7.87787	14.9034	23.7083	34.1852	45.6222	55.6693
136.46	3.39606	7.86224	14.8799	23.672	34.1188	45.5511	55.5373
136.56	3.38824	7.84973	14.8588	23.6294	34.0633	45.4691	55.44
136.66	3.38123	7.831	14.8311	23.5939	34.0102	45.382	55.3392
136.76	3.37732	7.82709	14.8174	23.5696	33.9645	45.2999	55.2365
136.86	3.36755	7.82709	14.796	23.5548	33.9215	45.2257	55.1283
136.96	3.3617	7.81146	14.7717	23.5157	33.861	45.1593	55.0217
137.06	3.34918	7.79816	14.7542	23.4849	33.8063	45.0874	54.9185
137.16	3.34411	7.78802	14.7432	23.4689	33.7613	45.0226	54.8236
137.26	3.33825	7.77826	14.717	23.429	33.7008	44.9503	54.7189
137.36	3.32263	7.76263	14.6924	23.3927	33.65	44.8702	54.6127
137.46	3.32849	7.75873	14.6788	23.3626	33.6059	44.8097	54.5326
137.56	3.31286	7.74115	14.6514	23.3321	33.5485	44.7355	54.4318
137.66	3.30231	7.72083	14.6311	23.2935	33.4988	44.6546	54.3267
137.76	3.29724	7.71771	14.6174	23.2638	33.4555	44.5909	54.2299
137.86	3.29724	7.71185	14.5987	23.2337	33.4	44.5159	54.1428
137.96	3.28748	7.69818	14.587	23.1993	33.3492	44.4523	54.0521
138.06	3.28161	7.68451	14.5725	23.1759	33.2993	44.3859	53.9572
138.16	3.27576	7.6759	14.5577	23.1478	33.2633	44.3097	53.8666
138.26	3.26129	7.66223	14.5315	23.1068	33.2195	44.2405	53.7787
138.36	3.26794	7.65912	14.5186	23.0892	33.1774	44.1906	53.7025
138.46	3.25232	7.64154	14.4924	23.0529	33.1293	44.1261	53.5998
138.56	3.25818	7.6474	14.4893	23.0345	33.0953	44.0558	53.5072
138.66	3.24841	7.63763	14.4678	23.0099	33.0504	43.9816	53.4123
138.76	3.24176	7.61536	14.4514	22.9759	32.9899	43.9144	53.2994
138.86	3.23865	7.61224	14.4307	22.9466	32.9606	43.8488	53.2111
138.96	3.23865	7.59857	14.4182	22.92	32.9059	43.7804	53.1068
139.06	3.23279	7.60168	14.4034	22.888	32.8637	43.7198	53.0373
139.16	3.22888	7.58881	14.3878	22.8536	32.816	43.6515	52.9564
139.26	3.21911	7.57513	14.3702	22.8302	32.7731	43.5968	52.8635
139.36	3.21051	7.56262	14.351	22.8071	32.7301	43.5179	52.7631
139.46	3.2074	7.55951	14.3389	22.7892	32.6891	43.462	52.6771
139.56	3.20154	7.5517	14.3233	22.7571	32.65	43.3898	52.5744
139.66	3.19763	7.54779	14.3174	22.7345	32.6098	43.3351	52.4916
139.76	3.19568	7.53998	14.2913	22.7013	32.5582	43.2667	52.4006
[truncated: 2,803 more rows]

## Sheet: Response to Reviewer Query.
	Response to Reviewer query			Raw data for surface plasmon resonance analysis of GST-CDC25A binding to pT160-CDK2-cyclinA-CKS1
	Reponse / RU
	[pT160CDK2-cyclinA-CKS1] / uM
Time / s	0.5	0.9	1.9	3.8	7.5	15	30
-59.94	0.186648	0.223999	0.20105	0.187503	0.112796	0.174866	0.246704
-59.84	0.206174	0.214236	0.20105	0.208981	0.132321	0.174866	0.236941
-59.74	0.186646	0.233762	0.220578	0.199219	0.122559	0.194394	0.248654
-59.64	0.196411	0.223999	0.210815	0.199219	0.122559	0.184631	0.248657
-59.54	0.186648	0.233765	0.220581	0.199222	0.122562	0.184631	0.248657
-59.44	0.186648	0.233765	0.210815	0.17969	0.122562	0.184631	0.238892
-59.34	0.184696	0.214236	0.210815	0.177738	0.110843	0.186584	0.238895
-59.24	0.194458	0.214237	0.210819	0.197266	0.120605	0.184635	0.236942
-59.14	0.194458	0.233765	0.210815	0.177737	0.11084	0.204163	0.236938
-59.04	0.194461	0.233765	0.20105	0.177737	0.101077	0.194397	0.22522
-58.94	0.182739	0.222046	0.20105	0.177734	0.112793	0.194397	0.22522
-58.84	0.192505	0.222046	0.210815	0.1875	0.122559	0.204163	0.234985
-58.74	0.184692	0.231812	0.210815	0.177734	0.112793	0.194397	0.234985
-58.64	0.174927	0.222046	0.210815	0.177737	0.112793	0.194397	0.236938
-58.54	0.184692	0.222046	0.210815	0.189453	0.112793	0.194397	0.236938
-58.44	0.184695	0.231812	0.208862	0.17969	0.122562	0.204163	0.227173
-58.34	0.184695	0.233768	0.199097	0.169925	0.120608	0.206116	0.227176
-58.24	0.163208	0.224002	0.210818	0.177734	0.101074	0.206119	0.227176
-58.14	0.172974	0.222046	0.210815	0.177737	0.101074	0.204163	0.234985
-58.04	0.172977	0.222046	0.208496	0.177737	0.101077	0.204163	0.233032
-57.94	0.182739	0.222046	0.199097	0.177734	0.105774	0.204163	0.22522
-57.84	0.182739	0.231812	0.199097	0.171875	0.101074	0.208069	0.234985
-57.74	0.172974	0.235718	0.203003	0.173828	0.106934	0.198303	0.240845
-57.64	0.184692	0.237671	0.204956	0.181639	0.120605	0.200256	0.233032
-57.54	0.184695	0.235718	0.218628	0.17969	0.120608	0.213928	0.240845
-57.44	0.184695	0.231812	0.218628	0.17969	0.114749	0.215881	0.236938
-57.34	0.17493	0.233768	0.208862	0.17969	0.101077	0.206116	0.236941
-57.24	0.184692	0.233768	0.208865	0.179688	0.10498	0.206119	0.231082
-57.14	0.184692	0.233765	0.218628	0.17969	0.091309	0.221741	0.227173
-57.04	0.19055	0.233765	0.208862	0.195311	0.106932	0.225647	0.221313
-56.94	0.18079	0.24939	0.220581	0.174626	0.103032	0.235413	0.233032
-56.84	0.163212	0.229863	0.197144	0.16602	0.0835	0.217834	0.213505
-56.74	0.163208	0.22205	0.189335	0.15625	0.085449	0.213932	0.205693
-56.64	0.169067	0.222046	0.185425	0.171872	0.095215	0.213928	0.205688
-56.54	0.172975	0.227905	0.199097	0.166017	0.101076	0.229553	0.211548
-56.44	0.189756	0.231812	0.189331	0.176939	0.117857	0.235413	0.217407
-56.34	0.178835	0.238828	0.206116	0.16797	0.112795	0.242432	0.224424
-56.24	0.186646	0.237672	0.201051	0.179688	0.122559	0.247133	0.229128
-56.14	0.192505	0.233765	0.210815	0.169925	0.122559	0.256897	0.238892
-56.04	0.180789	0.233765	0.210815	0.169925	0.122562	0.256897	0.231873
-55.94	0.182742	0.235718	0.210815	0.169925	0.122562	0.256897	0.227173
-55.84	0.184696	0.225955	0.206909	0.167972	0.104984	0.256897	0.227176
-55.74	0.184692	0.224003	0.208866	0.162109	0.11084	0.254947	0.225223
-55.64	0.178833	0.233765	0.214722	0.158206	0.10498	0.264709	0.229126
-55.54	0.17493	0.21814	0.210815	0.152347	0.10303	0.247925	0.215454
-55.44	0.180787	0.214233	0.204956	0.144532	0.103029	0.243225	0.211548
-55.34	0.178835	0.220094	0.206909	0.14258	0.093264	0.251038	0.213502
-55.24	0.185486	0.207216	0.204958	0.154297	0.108887	0.249086	0.217409
-55.14	0.174927	0.21814	0.206909	0.152346	0.112793	0.260803	0.227173
-55.04	0.180787	0.222046	0.210815	0.156251	0.112794	0.25885	0.221313
-54.94	0.184694	0.227905	0.210815	0.160158	0.118654	0.260803	0.223267
-54.84	0.182743	0.233766	0.210815	0.158207	0.120609	0.264709	0.227175
-54.74	0.186646	0.222049	0.210819	0.162109	0.130371	0.256901	0.225223
-54.64	0.182739	0.231812	0.220581	0.158206	0.132324	0.262756	0.231079
-54.54	0.178834	0.231812	0.220581	0.154298	0.128419	0.264709	0.227173
-54.44	0.182741	0.231812	0.22644	0.158205	0.132326	0.270569	0.233032
-54.34	0.182742	0.231813	0.220581	0.169925	0.132327	0.274475	0.23694
-54.24	0.184692	0.222049	0.220584	0.171875	0.122559	0.274478	0.236941
-54.14	0.169067	0.222046	0.220581	0.164067	0.122559	0.274475	0.236938
-54.04	0.171025	0.216187	0.214722	0.156254	0.122563	0.268616	0.231079
-53.94	0.169072	0.202515	0.20105	0.154302	0.116704	0.264709	0.217407
-53.84	0.165162	0.19666	0.19519	0.150392	0.112794	0.25885	0.211553
-53.74	0.163208	0.217347	0.201051	0.148438	0.11084	0.266664	0.217408
-53.64	0.169067	0.214233	0.20105	0.154298	0.11084	0.254944	0.211548
-53.54	0.182738	0.220093	0.197144	0.158202	0.110839	0.260803	0.213501
-53.44	0.172977	0.223999	0.204956	0.158206	0.110843	0.274475	0.217407
-53.34	0.182739	0.224002	0.20105	0.167969	0.122559	0.280334	0.21741
-53.24	0.182739	0.233765	0.20105	0.152344	0.126465	0.284241	0.227173
-53.14	0.182739	0.223999	0.20105	0.158203	0.122559	0.284241	0.217407
-53.04	0.189761	0.233765	0.20105	0.14844	0.122562	0.284241	0.227173
-52.94	0.194458	0.223999	0.194031	0.158203	0.128418	0.274475	0.211548
-52.84	0.194458	0.239624	0.189331	0.158203	0.14209	0.274475	0.217407
-52.74	0.194458	0.24353	0.189331	0.169922	0.14209	0.2901	0.217407
-52.64	0.194458	0.24939	0.199097	0.169922	0.14209	0.294006	0.217407
-52.54	0.187439	0.263062	0.199097	0.169922	0.14209	0.294006	0.227173
-52.44	0.201477	0.263062	0.193237	0.169922	0.14209	0.294006	0.227173
-52.34	0.206177	0.263062	0.189331	0.169922	0.147949	0.294006	0.217407
-52.24	0.206177	0.263062	0.189331	0.169922	0.145996	0.294006	0.217407
-52.14	0.206177	0.268921	0.19519	0.169922	0.147949	0.299866	0.211548
-52.04	0.200319	0.266968	0.199097	0.164064	0.136232	0.297913	0.207642
-51.94	0.208129	0.257202	0.193237	0.171874	0.138183	0.294006	0.207642
-51.84	0.225704	0.249389	0.19519	0.189449	0.176448	0.299866	0.203735
-51.74	0.224548	0.280635	0.199093	0.194153	0.168274	0.338131	0.217403
-51.64	0.206177	0.27948	0.199097	0.191413	0.145996	0.335815	0.216248
-51.54	0.208131	0.265015	0.193237	0.20038	0.142091	0.329163	0.215454
-51.44	0.206179	0.268127	0.19519	0.203127	0.136232	0.327209	0.205688
-51.34	0.196414	0.278688	0.187378	0.193362	0.101871	0.311584	0.20569
-51.24	0.186646	0.282596	0.185428	0.189453	0.052246	0.257693	0.199832
-51.14	0.159302	0.278687	0.183472	0.171876	0.00812	0.204163	0.186157
-51.04	0.101505	0.288452	0.16394	0.131656	-0.06024	0.13855	0.186157
-50.94	0.04407	0.292358	0.142456	0.072268	-0.11181	0.079163	0.168579
-50.84	0.029227	0.247439	0.094421	0.035941	-0.11573	0.031128	0.121706
-50.74	0.045227	0.199393	0.057303	0.027344	-0.07861	0.00493	0.091239
-50.64	0.077271	0.171265	0.04596	0.027322	-0.01691	0.044006	0.082642
-50.54	0.129186	0.151733	0.056519	0.057775	0.0651	0.090088	0.074829
-50.44	0.201451	0.15564	0.083862	0.101537	0.143224	0.162354	0.091614
-50.34	0.269817	0.181005	0.118225	0.147625	0.201824	0.236572	0.131444
-50.24	0.367493	0.132977	0.155315	0.203125	0.305359	0.289288	0.165813
-50.14	0.429993	0.170471	0.218628	0.239421	0.362	0.394775	0.21936
-50.04	0.408936	0.229065	0.244019	0.227357	0.355775	0.449463	0.242004
-49.94	0.33314	0.241577	0.227234	0.201182	0.29835	0.443237	0.222107
-49.84	0.25777	0.265025	0.19519	0.189472	0.232746	0.38269	0.19398
[truncated: 4,695 more rows]

## Sheet: Response to Reviewer query 
Response to Reviewer query	Surface plasmon resonance analysis of GST-CDC25A binding to pT160CDK2-cyclin A-CKS1

[truncated: 1 more sheets: Response to Reviewer query]
